# Supplementary material for: Software for interpreting cardiopulmonary exercise tests
Source: BMC Pulm Med. 2007 Oct 23;7:15. doi: 10.1186/1471-2466-7-15 (PMC2121644; doi:10.1186/1471-2466-7-15)
Supplement: Additional file 3 — CPX. These are the program files required to run the program in Windows. [file 1471-2466-7-15-S3.zip]

Archive with 30 entries (24 files):
- CPX/CALC.TCL
- CPX/CALCEX.TCL
- CPX/CPX.TCL
- CPX/CPXINFO.TXT
- CPX/cpxrpt.txt
- CPX/cpxtests.txt
- CPX/datechooser.tcl
- CPX/GLOBVAR.TCL
- CPX/HOSPITAL.TXT
- CPX/INTERP.TCL
- CPX/interptxt.tcl
- CPX/LICENSE.TXT
- CPX/NOTEBOOK.TCL
- CPX/XINT_MACOS.app/
- CPX/XINT_MACOS.app/Contents/
- CPX/XINT_MACOS.app/Contents/Info.plist
- CPX/XINT_MACOS.app/Contents/MacOS/
- CPX/XINT_MACOS.app/Contents/MacOS/XINT_MACOS
- CPX/XINT_MACOS.app/Contents/PkgInfo
- CPX/XINT_MACOS.app/Contents/Resources/
- CPX/XINT_MACOS.app/Contents/Resources/appIcon.icns
- CPX/XINT_MACOS.app/Contents/Resources/AppSettings.plist
- CPX/XINT_MACOS.app/Contents/Resources/en.lproj/
- CPX/XINT_MACOS.app/Contents/Resources/en.lproj/InfoPlist.strings
- CPX/XINT_MACOS.app/Contents/Resources/en.lproj/MainMenu.nib/
- CPX/XINT_MACOS.app/Contents/Resources/en.lproj/MainMenu.nib/classes.nib
- CPX/XINT_MACOS.app/Contents/Resources/en.lproj/MainMenu.nib/info.nib
- CPX/XINT_MACOS.app/Contents/Resources/en.lproj/MainMenu.nib/keyedobjects.nib
- CPX/XINT_MACOS.app/Contents/Resources/script
- CPX/XINTWEB.TXT
