# Supplementary material for: Software for interpreting cardiopulmonary exercise tests
Source: BMC Pulm Med. 2007 Oct 23;7:15. doi: 10.1186/1471-2466-7-15 (PMC2121644; doi:10.1186/1471-2466-7-15)
Supplement: Additional file 3 — CPX. These are the program files required to run the program in Windows. [file 1471-2466-7-15-S3.zip › CPX/CALC.TCL]

#########################################################################
# UpdateVo2Kg --
#
# Update Percent Value field / Update maxVo2Kg field using maxVo2Ml value
#
# Arguments:
# global maxVo2Kg maxPVo2Kg weight 
# 
# Results:
# global maxVo2Ml maxPPVo2Kg

#########################################################################

proc UpdateVo2Kg {} {
global maxVo2Kg maxPVo2Kg weight maxVo2Ml maxPPVo2Kg


  if  { [string length $maxVo2Kg] && ($maxPVo2Kg != 0) && ($weight != 0) } {
    set  maxPPVo2Kg [ expr { round ( $maxVo2Kg  * 100.0 /  $maxPVo2Kg ) } ] 
    set maxVo2Ml  [ expr { round($maxVo2Kg * $weight * 0.454)} ]
  }
}

#########################################################################
# UpdateVo2Ml --
#
# Update Percent Value field / Update maxVo2Ml field using maxVo2Kg value
#
# Arguments:
# global maxVo2Kg maxPVo2Kg weight 
# 
# Results:
# global maxVo2Ml maxPPVo2Kg

#########################################################################
proc UpdateVo2Ml {} {
global maxVo2Ml maxPVo2Ml weight maxPPVo2Ml maxVo2Kg


  if  { [string length $maxVo2Ml] && ($maxPVo2Ml != 0) && ($weight != 0) } {
    set  maxPPVo2Ml [ expr { round ( $maxVo2Ml  * 100.0 /  $maxPVo2Ml ) } ] 
    set maxVo2Kg  [ expr { round(double($maxVo2Ml) / ($weight * 0.454) * 10.0) / 10.0 } ]
  }
}


#########################################################################
# UpdateAtKg --
#
# Update Percent Value field - Update atMl field using atKg value
#
# Arguments:
# global atKg pAtKg weight
# 
# Results:
# global pPAtKg atMl
#########################################################################
proc UpdateAtKg {} {
global atKg pAtKg weight pPAtKg atMl

  if  { [string length $atKg] && ($pAtKg != 0) && ($weight != 0) } {
    set  pPAtKg [ expr { round ( $atKg  * 100.0 /  $pAtKg ) } ] 
    set atMl  [ expr { round($atKg * $weight * 0.454 ) } ]
  }
}	


#########################################################################
# UpdateAtMl --
#
# Update Percent Value field - Update atKg field using atMl value
#
# Arguments:
# global atKg pAtKg weight
# 
# Results:
# global pPAtKg atMl
#########################################################################
proc UpdateAtMl {} {

global atMl pAtMl weight pPAtMl atKg  

  if  { [string length $atMl] && ($pAtMl != 0) && ($weight != 0) } {
    set  pPAtMl [ expr { round ( $atMl  * 100.0 /  $pAtMl ) } ] 
    set atKg  [ expr { round($atMl / ($weight * 0.454) * 10.0) / 10.0 } ]
  }
}

#########################################################################
# minDataEntered --
#
# Tests for all required values to be entered, if not displays
# a dialog with the missing values listed
#
# Arguments:
# global age height weight sex
# global preFev1 preFvc maxVo2Kg maxVo2Ml maxHr  hrVo2 midVeVo2 maxTv maxVe
# 
# Results:
# Returns 1 if all required values entered, 0 otherwise
#########################################################################
proc minDataEntered {} {
global w
global age height weight sex
global preFev1 preFvc maxVo2Kg maxVo2Ml maxHr maxR hrVo2 midVeVo2 maxTv maxVe

set TempStr "The Interpretation Report can Not be printed without entering ALL of the following missing variable values:\n\n"

  if { ($age == 0) || \
       ($height == 0) || \
       ($weight == 0) || \
       ($sex == "") || \
       ($preFev1 == 0) || \
       ($preFvc == 0) || \
       (($maxVo2Kg == 0)  && ($maxVo2Ml == 0 )) || \
       ($maxHr == 0) || \
       ($hrVo2 == 0) || \
       ($midVeVo2 == 0) || \
       ($maxTv == 0) || \
       ($maxVe == 0) || \
       ($maxR == 0) } {


    if { ($age == 0) } {
      append TempStr "Age Not Specified\n"
    }

    if { ($height == 0) } {
      append TempStr "Height Not Specified\n"
    }

    if { ($weight == 0) } {
      append TempStr "Weight Not Specified\n"
    }

    if { ($sex == 0) } {
      append TempStr "Sex Not Specified\n"
    }	  

    if { ($preFev1 == 0) } {
      append TempStr "Pre FEV1 Not Specified\n"
    }

    if { ($preFvc == 0) } {
      append TempStr "Pre FVC Not Specified\n"
    }

    if { ($maxVo2Kg == 0)  && ($maxVo2Ml == 0 ) } {
      append TempStr "VO2 max Not Specified\n"
    }

    if { ($maxHr == 0) } {
      append TempStr "Max HR Not Specified\n"
    }

    if { ($hrVo2 == 0) } {
      append TempStr "HR/VO2 Not Specified\n"
    }

    if { ($midVeVo2 == 0) } {
      append TempStr "Ve/VO2 Mid Not Specified\n"
    }

    if { ($maxTv == 0) } {
      append TempStr "TV Max Not Specified\n"
    }
    if { ($maxVe == 0) } {
      append TempStr "Ve Max Not Specified\n"
    }
    if { ($maxR == 0) } {
      append TempStr "MaxR Not Specified\n"
    }
    
    tk_dialog $w.dialog1 "Missing Data"  $TempStr  info 0 OK 

    return 0
  }
  return 1
}
#########################################################################
# minDemoDataEntered --
#
# Tests for all required demographic data to be entered before saving.
#
# Arguments:
# global lastName  firstName  patId  tDate 
# 
# Results:
# Returns 1 if all required values entered, 0 otherwise
#########################################################################
proc minDemoDataEntered {} {
global w
global lastName  firstName  patId  tDate  sex frpt

set TempStr "The record can Not be saved without entering ALL of the following missing information:\n\n"

  if { ($lastName  == "") || \
       ($firstName == "") || \
       ($patId == "") || \
       ($tDate == "") } {

    if { ($lastName == "") } {
      append TempStr "Last Name Not Specified\n"
    }	  

    if { ($firstName == "") } {
      append TempStr "First Name Not Specified\n"
    }	  
    if { ($patId == "") } {
      append TempStr "Patient ID Not Specified\n"
    }	  
    if { ($tDate == "") } {
      append TempStr "Test Date Not Specified\n"
    }	  
    
    tk_dialog $w.dialog1 "Missing Data"  $TempStr  info 0 OK 

    return 0
  }
  if { ($sex != "Male") && ($sex != "Female") } {
    set TempStr "The record can Not be saved due to invalid data.\n\n"
    tk_dialog $w.dialog1 "Invalid Data"  $TempStr  info 0 OK 
    return 0
  }
  if { ($frpt != "Yes") && ($frpt != "No") } {
    set TempStr "The record can Not be saved due to invalid data.\n\n"
    tk_dialog $w.dialog1 "Invalid Data"  $TempStr  info 0 OK 
    return 0
  }
  return 1
}
#########################################################################
# validDataEntered --
#
# Tests for critical values to be in the correct range. if not displays
# a dialog with the range listed
#
# Arguments:
# global age height weight sex
# global preFev1 preFvc maxVo2Kg maxVo2Ml maxHr  hrVo2 midVeVo2 maxTv maxVe
# 
# Results:
# Returns 1 if all required values entered, 0 otherwise
#########################################################################
proc validDataEntered {} {
global w
global preFev1 preFvc preFev1Fvc preMvv postFev1 postFvc postFev1Fvc postMvv
global prePFev1 prePFvc preFev1Fvc prePMvv postPFev1 postPFvc postFev1Fvc postPMvv
global maxPElev maxP maxRPE maxVo2Ml maxR maxHr restHr restSBp restDBp
global maxPVo2Ml maxPR 
global exSBp exDBp midVeVo2 maxVeVo2 midVeVCo2 maxVeVCo2 maxTv restVe
global midPVeVo2 maxPVeVo2 midPVeVCo2 maxPVeVCo2 maxPTv restPVe
global maxVe rraPacO2 rraPaO2 rraHco3 rraO2Sat maxPMph maxPElev
global maxPVe wattsVo2 wattsPVo2

set TempStr "The following values were not in the correct range:\n\n"
set ErrorStr ""

  if { ($preFev1 < 0 ) || ($preFev1 > 10 ) } {
    append ErrorStr "Pre FEV1 out of range (0-10)\n"
  }
  if { ($prePFev1 < 0 ) || ($prePFev1 > 10 ) } {
    append ErrorStr "Predicted Pre FEV1 out of range (0-10)\n"
  }
  if { ($preFvc < 0 ) || ($preFvc > 10 ) } {
    append ErrorStr "Pre FVC out of range (0-10)\n"
  }
  if { ($prePFvc < 0 ) || ($prePFvc > 10 ) } {
    append ErrorStr "Predicted Pre FVC out of range (0-10)\n"
  }
  if { ($preFev1Fvc < 0 ) || ($preFev1Fvc > 100 ) } {
    append ErrorStr "Pre FEV1/FVC(%) out of range (0-100)\n"
  }
  if { ($preMvv < 0 ) || ($preMvv > 250 ) } {
    append ErrorStr "Pre MVV out of range (0-250)\n"
  }
  if { ($prePMvv < 0 ) || ($prePMvv > 250 ) } {
    append ErrorStr "Predicted Pre MVV out of range (0-250)\n"
  }
	  
  if { ($postFev1 < 0 ) || ($postFev1 > 10 ) } {
    append ErrorStr "Post FEV1 out of range (0-10)\n"
  }
  if { ($postPFev1 < 0 ) || ($postPFev1 > 10 ) } {
    append ErrorStr "Predicted Post FEV1 out of range (0-10)\n"
  }
  if { ($postFvc < 0 ) || ($postFvc > 10 ) } {
    append ErrorStr "Post FVC out of range (0-10)\n"
  }
  if { ($postPFvc < 0 ) || ($postPFvc > 10 ) } {
    append ErrorStr "Predicted Post FVC out of range (0-10)\n"
  }
  if { ($postFev1Fvc < 0 ) || ($postFev1Fvc > 100 ) } {
    append ErrorStr "Post FEV1/FVC(%) out of range (0-100)\n"
  }
  if { ($postMvv < 0 ) || ($postMvv > 250 ) } {
    append ErrorStr "Post MVV out of range (0-250)\n"
  }
  if { ($postPMvv < 0 ) || ($postPMvv > 250 ) } {
    append ErrorStr "Predicted Post MVV out of range (0-250)\n"
  }

  if { [string length $maxP] == 0 } {
    if { ($maxPMph < 0 ) || ($maxPMph > 20 ) } {
      append ErrorStr "Max Power Speed out of range (0-20)\n"
    }
    if { ($maxPElev == "") } { set $maxPElev 0 }
    if { ($maxPElev < 0 ) || ($maxPElev > 60 ) } {
      append ErrorStr "Max Power Elevation out of range (0-60)\n"
    }    
  } else {
    if { ($maxP < 0 ) || ($maxP > 900 ) } {
      append ErrorStr "Max Power Watts out of range (0-900)\n"
    }
  }
  if { ($maxRPE < 0 ) || ($maxRPE > 20 ) } {
    append ErrorStr "Max RPE out of range (0-20)\n"
  }
  if { ($maxVo2Ml < 0 ) || ($maxVo2Ml > 10000 ) } {
    append ErrorStr "Max VO2 ml out of range (0-10,000)\n"
  }
  if { ($maxPVo2Ml < 0 ) || ($maxPVo2Ml > 10000 ) } {
    append ErrorStr "Predicted Max VO2 ml out of range (0-10,000)\n"
  }
  if { ($maxR < 0 ) || ($maxR > 4 ) } {
    append ErrorStr "Max R out of range (0-4)\n"
  }
  if { ($maxPR < 0 ) || ($maxPR > 4 ) } {
    append ErrorStr "Predicted Max R out of range (0-4)\n"
  }
  if { ($wattsVo2 < 0 ) || ($wattsVo2 > 30 ) } {
    append ErrorStr "Watts/Vo2 out of range (0-30)\n"
  }
  if { ($wattsPVo2 < 0 ) || ($wattsPVo2 > 30 ) } {
    append ErrorStr "Predicted Watts/Vo2 out of range (0-30)\n"
  }
  if { ($maxHr < 0 ) || ($maxHr > 250 ) } {
    append ErrorStr "Max HR out of range (60-250)\n"
  }
  if { ($restHr < 0 ) || ($restHr > 200 ) } {
    append ErrorStr "Rest HR out of range (0-200)\n"
  }  
  if { ($restSBp < 0 ) || ($restSBp > 300 ) } {
    append ErrorStr "Rest SBP out of range (0-300)\n"
  }  
  if { ($restDBp < 0 ) || ($restDBp > 200 ) } {
    append ErrorStr "Rest DBP out of range (0-200)\n"
  }  	  
  if { ($exSBp < 0 ) || ($exSBp > 300 ) } {
    append ErrorStr "Exercise SBP out of range (0-300)\n"
  }  
  if { ($exDBp < 0 ) || ($exDBp > 200 ) } {
    append ErrorStr "Exercise DBP out of range (0-200)\n"
  }  	  
  if { ($midVeVo2 < 0 ) || ($midVeVo2 > 100 ) } {
    append ErrorStr "Mid Ve/VO2 out of range (0-100)\n"
  }  	
  if { ($midPVeVo2 < 0 ) || ($midPVeVo2 > 100 ) } {
    append ErrorStr "Predicted Mid Ve/VO2 out of range (0-100)\n"
  }  	
  if { ($maxVeVo2 < 0 ) || ($maxVeVo2 > 100 ) } {
    append ErrorStr "Max Ve/VO2 out of range (0-100)\n"
  }    
  if { ($maxPVeVo2 < 0 ) || ($maxPVeVo2 > 100 ) } {
    append ErrorStr "Predicted Max Ve/VO2 out of range (0-100)\n"
  }    
  if { ($midVeVCo2 < 0 ) || ($midVeVCo2 > 100 ) } {
    append ErrorStr "Mid Ve/VCO2 out of range (0-100)\n"
  }  
  if { ($midPVeVCo2 < 0 ) || ($midPVeVCo2 > 100 ) } {
    append ErrorStr "Predicted Mid Ve/VCO2 out of range (0-100)\n"
  }  
  if { ($maxVeVCo2 < 0 ) || ($maxVeVCo2 > 100 ) } {
    append ErrorStr "Max Ve/VCO2 out of range (0-100)\n"
  }  
  if { ($maxPVeVCo2 < 0 ) || ($maxPVeVCo2 > 100 ) } {
    append ErrorStr "Predicted Max Ve/VCO2 out of range (0-100)\n"
  }  
  if { ($maxTv < 0 ) || ($maxTv > 10 ) } {
    append ErrorStr "Max TV out of range (0-10)\n"
  }  
  if { ($maxPTv < 0 ) || ($maxPTv > 10 ) } {
    append ErrorStr "Predicted Max TV out of range (0-10)\n"
  }  
  if { ($restVe < 0 ) || ($restVe > 40 ) } {
    append ErrorStr "Ve Rest out of range (0-40)\n"
  }  
  if { ($restPVe < 0 ) || ($restPVe > 40 ) } {
    append ErrorStr "Predicted Ve Rest out of range (0-40)\n"
  }  
  if { ($maxVe < 0 ) || ($maxVe > 250 ) } {
    append ErrorStr "Max Ve out of range (0-250)\n"
  }  
  if { ($maxPVe < 0 ) || ($maxPVe > 250 ) } {
    append ErrorStr "Predicted Max Ve out of range (0-250)\n"
  }  
  if { ($rraPacO2 < 0 ) || ($rraPacO2 > 100 ) } {
    append ErrorStr "Rest PaCO2 out of range (0-100)\n"
  }  
  if { ($rraPaO2 < 0 ) || ($rraPaO2 > 150 ) } {
    append ErrorStr "Rest PaO2 out of range (0-150)\n"
  }  
  if { ($rraHco3 < 0 ) || ($rraHco3 > 50 ) } {
    append ErrorStr "Rest HC03 out of range (0-50)\n"
  }  
  if { ($rraO2Sat < 0 ) || ($rraO2Sat > 100 ) } {
    append ErrorStr "Rest O2 Sat out of range (1-100)\n"
  }  

  if { [string length $ErrorStr] > 0 } {
    append TempStr $ErrorStr
    tk_dialog $w.dialog1 "Data Out Of Range"  $TempStr  info 0 OK 

    return 0
  }
  return 1
}

# /*============> Calculate the predicted's & other values <================*/
#########################################################################
# calcPred --
#
# Calculate predicted Values
#
# Arguments:
# None             
# 
# Results:
# Sets global Variable Percentage Values
#########################################################################
proc calcPred {} {
	
#Global Variables
global entryMessageTxt	

#demographic
global firstName lastName patId tDate age sex height weight baroPr exTimeMin
global exTimeSec termReason termBy doc lowHrResp pcntBf
# Spirometry
global preFev1 preFvc preFev1Fvc preMvv prePFev1 prePFvc prePFev1Fvc prePMvv
global prePPFev1 prePPFvc prePPFev1Fvc prePPMvv postFev1 postFvc postFev1Fvc
global postMvv postPFev1 postPFvc postPFev1Fvc postPMvv postPPFev1 postPPFvc
global postPPFev1Fvc postPPMvv
# Oxygen Uptake
global maxP maxPVo2MlMin maxVo2Kg maxVo2Ml maxPVo2Kg maxPVo2Ml maxPPVo2Kg maxPMph maxPElev
global maxPPVo2Ml maxR maxPR maxPPR atKg atMl pAtKg pAtMl pPAtKg pPAtMl wattsPVo2 wattsVo2
# Cardiovascular
global maxHr pMaxHr pPMaxHr hrVo2 pHrVo2 pPHrVo2 restHr restSBp restDBp
global exSBp exDBp
# Ventilation
global midVeVo2 maxVeVo2 midVeVCo2 maxVeVCo2 midPVeVo2 maxPVeVo2 midPVeVCo2
global maxPVeVCo2 midPPVeVo2 maxPPVeVo2 midPPVeVCo2 maxPPVeVCo2 maxTv maxPTv
global maxPPTv restVe restPVe restPPVe maxVe maxPVe maxPPVe breathRsrv breathPRsrv
global breathPPRsrv
# Gas Exchange
global rraPetCo2 rraPac02 rraPa02 rraHco3 rraO2 rraO2Sat exPetCo2 exPaCo2 exPaO2
global exHco3 exO2Sat maxAa maxVdVt exO2 paCo2
# EKG
global restEkg exEkg frpt
# ADDITIONAL EKG
global lead12 myoisc rhythm conduct minab pvcs bpfall

  set calcIt 0
  set r1 0.0
  set entryMessageTxt ""
  

# Update Misc Calcuations
  UpdateVo2Kg
  UpdateVo2Ml
  UpdateAtKg
  UpdateAtMl

  
#####################################
#Calculate % body fat
#Note: % body fat now is BMI
#####################################  
  if { ($height != 0) && ($weight != 0) } {
    set  r1  [ expr { $height / 39.37 } ]
    set  r1  [ expr { round ( (($weight * 0.454) / ($r1 * $r1)) * 10.0) / 10.0 } ]
    set pcntBf $r1
  } else {
    set pcntBf 0
  }
  
  if { ($height != 0) ||
       ($weight != 0) ||
       ($age != 0) } {
    set calcIt  1
  } else {
    set calcIt  0
  }

# male predicted's  Knudson, 1983
  if { ($sex == "Male") } {                     
    if { ($height != 0) && ($age != 0) } {
	  if { $age >= 25  } {
          if { ($prePFev1 == 0 && $calcIt) } {
            set prePFev1 [ expr { round(((0.0665 * 2.54 * $height) - \
                              (0.0292 * $age) - 6.5147) * 10.0) / 10.0 } ]
          }

          if { ($prePFvc == 0) && ($calcIt) } {
            set prePFvc [ expr { round(((0.0844 * 2.54 * $height) - \
                          (0.0298 * $age) - 8.7818) * 10.0) / 10.0 } ] 
          }
          if { ($prePFev1Fvc == 0) && ($calcIt) } {
            set prePFev1Fvc [ expr { round($prePFev1 / $prePFvc) } ]
          }
	  } else {
          if { ($prePFev1 == 0 && $calcIt) } {
            set prePFev1 [ expr { round(((0.0665 * 2.54 * $height) - \
                              (0.0292 * $age) - 6.5147) * 10.0) / 10.0 } ]
          }

          if { ($prePFvc == 0) && ($calcIt) } {
            set prePFvc [ expr { round(((0.0844 * 2.54 * $height) - \
                          (0.0298 * $age) - 8.7818) * 10.0) / 10.0 } ] 
          }
          if { ($prePFev1Fvc == 0) && ($calcIt) } {
            set prePFev1Fvc [ expr { round($prePFev1 / $prePFvc) } ]
          }
	  }
    }
    if { ($maxPVo2Kg == 0) && ($age != 0) } {
       set maxPVo2Kg [ expr { round((43.2 - (0.255 * $age)) * 10.0) / 10.0 } ] 
#      set maxPVo2Ml [ expr { (round(((0.046 * $height * 2.54) - (0.021 * $age) - 4.31) * 10.0) / 10.0) * 1000.0 } ] 
    }
  } else {

# female predicted's Knudson, et al, 1983
    if { ($height != 0) && ($age != 0) } {
	  if { ( $age >= 20) } {
          if { ($prePFev1 == 0) && ($calcIt) } {
            set prePFev1 [ expr { round(((0.0309 * 2.54 * $height) - \
                            (0.0201 * $age) - 1.405) * 10.0) / 10.0 } ]
          }
          if { ($prePFvc == 0) && ($calcIt) } {
            set prePFvc [ expr { round(((0.0427 * 2.54 * $height) - \
                          (0.0174 * $age) - 2.9001) * 10.0) / 10.0 } ]
          }

          if { ($prePFev1Fvc == 0) && ($calcIt) } {
            set prePFev1Fvc [ expr { round($prePFev1 / $prePFvc) } ]
          }
	  } else {
          if { ($prePFev1 == 0) && ($calcIt) } {
            set prePFev1 [ expr { round(((0.0309 * 2.54 * $height) - \
                            (0.0201 * $age) - 1.405) * 10.0) / 10.0 } ]
          }
          if { ($prePFvc == 0) && ($calcIt) } {
            set prePFvc [ expr { round(((0.0427 * 2.54 * $height) - \
                          (0.0174 * $age) - 2.9001) * 10.0) / 10.0 } ]
          }

          if { ($prePFev1Fvc == 0) && ($calcIt) } {
            set prePFev1Fvc [ expr { round($prePFev1 / $prePFvc) } ]
          }
	  }
    }

    if { ($maxPVo2Kg == 0) && ($age != 0) } {
       set maxPVo2Kg [ expr { round((42.3 - (0.33 * $age)) * 10.0) / 10.0 } ]
#      set maxPVo2Kg [ expr { round(((0.046 * $height * 2.54) - (0.021 * $age) - 4.93) * 10.0) / 10.0 } ]
    }
  }

  if { ($prePMvv == 0 ) } {
    set prePMvv [ expr { round  ($preFev1 * 35.0)  } ]
#   set prePMvv [ expr { round  (($preFvc * 26.3) - 34)  } ]
  }

  if { ($postPMvv == 0 ) } {
    set postPMvv [ expr { round  ($postFev1 * 35.0)  } ]
#    set postPMvv [ expr { round  (($postFvc * 26.3) - 34)  } ]
  }

  if { ($postPFev1 == 0 &&
      $prePFev1 != 0) } {
    set postPFev1  $prePFev1 
  }
  if { ($postPFvc == 0 &&
      $prePFvc != 0) } {
    set postPFvc  $prePFvc 
  }
  if { ($postPFev1Fvc == 0 &&
      $prePFev1Fvc != 0) } {
    set postPFev1Fvc  $prePFev1Fvc 
  }
  if { ($postPMvv  == 0 &&
      $prePMvv  != 0) } {
    set postPMvv  $prePMvv 
  }
  if { (($prePPFev1 == 0 ||
       $prePFev1 != 0 ||
       $preFev1 != 0) &&
      $prePFev1 != 0) } {
    set prePPFev1 [ expr { round ($preFev1 * 100.0 / $prePFev1) } ]
  }
  if { (($prePPFvc == 0 ||
       $prePFvc != 0 ||
       $preFvc != 0) &&
      $prePFvc != 0) } {
    set prePPFvc [ expr { round ($preFvc * 100.0 / $prePFvc) } ]
  }
  if { ($preFvc == 0) } {
    set preFev1Fvc  0.0 
  } else {
    set preFev1Fvc [ expr { round ($preFev1 * 100.0 / $preFvc) } ]
  }

  if { (($prePPFev1Fvc == 0 ||
       $preFev1Fvc != 0 ||
       $prePFev1Fvc != 0) &&
      $prePFev1Fvc != 0) } {
    set prePPFev1Fvc [ expr { round ($preFev1Fvc * 100.0 / $prePFev1Fvc) } ]
  }
  if { (($prePPMvv  == 0 ||
       $prePMvv  != 0 ||
       $preMvv  != 0) &&
      $prePMvv != 0) } {
    set prePPMvv  [ expr { round ($preMvv  * 100.0 / $prePMvv) } ]
  }
  if { (($postPPFev1 == 0 ||
       $postPFev1 != 0 ||
       $postFev1 != 0) &&
      $postPFev1 != 0) } {
    set postPPFev1 [ expr { round ($postFev1 * 100.0 / $postPFev1) } ]
  }
  if { (($postPPFvc == 0 ||
       $postPFvc != 0 ||
       $postFvc != 0) &&
      $postPFvc != 0) } {
    set postPPFvc [ expr { round ($postFvc * 100.0 / $postPFvc) } ]
  }
  if { ($postFvc == 0) } {
    set postFev1Fvc  0.0 
  } else {
    set postFev1Fvc  [ expr { round ($postFev1 * 100.0 / $postFvc) } ]
  }

  if { (($postPPFev1Fvc  == 0 ||
       $postPFev1Fvc  != 0 ||
       $postFev1Fvc  != 0) &&
      $postPFev1Fvc != 0) } {
    set postPPFev1Fvc  [ expr { round ($postFev1Fvc * 100.0 / $postPFev1Fvc) } ]
  }
  if { (($postPPMvv  == 0 ||
       $postPMvv  != 0 ||
       $postMvv  != 0) &&
      $postPMvv  != 0) } {
    set postPPMvv  [ expr { round ($postMvv  * 100.0 / $postPMvv) } ]
  }
  if { (($maxPPVo2Kg == 0 ||
       $maxPVo2Kg != 0 ||
       $maxVo2Kg != 0) &&
      $maxPVo2Kg != 0) } {
    set maxPPVo2Kg [ expr { round ($maxVo2Kg * 100.0 / $maxPVo2Kg) } ]
  }
  if { ($maxPR == 0) } {
    set maxPR  1.10
  }

  if { ($maxPPR == 0 ||
      $maxPR != 0 ||
      $maxR != 0) } {
    set maxPPR [ expr { round ($maxR * 100.0 / $maxPR) } ]
  }
  if { ($hrVo2 == 0 && $maxHr  != 0 &&
      $maxVo2Ml != 0) } {
	if { ($sex == "Male") } {
	    set hrVo2 [ expr {  round ( (double($maxHr - 63.0)  / double($maxVo2Ml / 1000.0)) ) } ]
	} else {
	   set hrVo2 [ expr {  round ( (double($maxHr - 73.0)  / double($maxVo2Ml / 1000.0))  )  } ]
	}
  }

  if { ($wattsVo2 == 0) } {
    if { [string length $maxP] == 0 } {	  
      if { $maxPMph != 0 && $maxPMph >= 2.0 } {
	  set wattsVo2 [ expr { round (double(110.0 * ($maxVo2Ml - 0)) / double( ($maxPMph * (262.5 + 17.5 * $maxPElev) * 0.454 * $weight / 60.0) - 0 )) / 10 } ]
      } 
    } else {
      if { $maxP !=0 } { 
	  set wattsVo2 [ expr { round ( 10.0 * double($maxVo2Ml - 300.0) / double($maxP) ) / 10.0 } ]
      } else {
        set wattsVo2 0
      }
    }
  }

  if { ($pHrVo2 == 0 || $pHrVo2 == 833)  && $calcIt} {
      if { ($weight >= 154) } {
        set pHrVo2 50  
      } else {
         set pHrVo2 [ expr { round (5000/(100* $weight/154)) } ]
      }
  }

  if { ($pPHrVo2 == 0 ||
      $pHrVo2 != 0 ||
      $hrVo2 != 0)  && $calcIt} {
    set pPHrVo2 [ expr { round ($hrVo2 * 100.0 / $pHrVo2) } ]
  }

  if { ($pMaxHr  == 0 || $pMaxHr  == 202) } { 
    set pMaxHr  [ expr {  round ( 202 - (0.72 * $age) ) } ]
  }
  
  if { ($pPMaxHr  == 0 ||
      $pMaxHr  != 0 ||
      $maxHr  != 0) } {
    set pPMaxHr  [ expr { round ($maxHr * 100.0 / $pMaxHr ) } ]
  }


  if { ($pAtKg  == 0) } { 
    set pAtKg  [ expr {  round ( 0.5 * $maxPVo2Kg * 10.0 ) / 10.0 } ]
  }

  if { (($pPAtKg  == 0 ||
      $pAtKg  != 0 ||
      $atKg  != 0) &&
      $pAtKg  != 0) } {
    set pPAtKg  [ expr { round  ($atKg  * 100.0 / $pAtKg ) } ]
  }

  if { ($maxPVo2Ml == 0 ||
       $maxPVo2Kg != 0) } { 
      set maxPVo2Ml [ expr { round ($maxPVo2Kg * $weight * 0.454) } ]
  }

  if { (($maxPPVo2Ml == 0 ||
       $maxPVo2Ml != 0 ||
       $maxVo2Ml != 0) &&
      $maxPVo2Ml != 0) } {
    set maxPPVo2Ml [ expr { round ($maxVo2Ml * 100.0 / $maxPVo2Ml) } ]
  }
  if { ($pAtMl == 0 ||
      $maxPVo2Ml != 0) } {
    set pAtMl [ expr { round (0.5 * $maxPVo2Ml) } ]
  }

  if { (($pPAtMl == 0 ||
       $pAtMl != 0 ||
       $atMl != 0) &&
      $pAtMl != 0) } {
    set pPAtMl [ expr { round ($atMl  * 100.0 / $pAtMl) } ]
  }

  if { ($wattsPVo2 == 0) } { set wattsPVo2 11.0 }
  if { ($midPVeVo2 == 0) } {
    set midPVeVo2  28
  }

  if { ($midPPVeVo2 == 0 ||
      $midPVeVo2 != 0 ||
      $midVeVo2 != 0) } {
    set midPPVeVo2 [ expr { round ($midVeVo2 * 100.0 / $midPVeVo2) } ]
  }
  if { ($maxPVeVo2 == 0) } { set maxPVeVo2  33 }

  if { ($maxPPVeVo2 == 0 ||
      $maxPVeVo2 != 0 ||
      $maxVeVo2 != 0) } {
    set maxPPVeVo2 [ expr { round ($maxVeVo2  * 100.0 / $maxPVeVo2) } ]
  }
  if { ($maxPTv == 0 ||
      $preFvc != 0) } {
    set maxPTv [ expr {  round ( 0.6 * $preFvc * 100.0 ) / 100.0 } ]
  }
  if { (($maxPPTv == 0 ||
       $maxPTv != 0 ||
       $maxTv != 0) &&
      $maxPTv != 0) } {
    set maxPPTv [ expr { round ($maxTv  * 100.0 / $maxPTv) } ]
  }
  if { ($restPVe == 0) } {
    set restPVe 5.0
  }

  if { ($restPPVe == 0 ||
      $restPVe != 0 ||
      $restVe != 0) } {
    set restPPVe [ expr { round ($restVe * 100.0 / $restPVe) } ]
  }

  if { ($maxPVe == 0) } {
	if { ($preMvv  != 0 ||
         $postMvv  != 0) } { 
     		if { $preMvv > $postMvv } {
         		set maxPVe [ expr { round ($preMvv ) } ] 
	     	} else {
         		set maxPVe [ expr { round ($postMvv ) } ] 
     		}
    	} else {
  		if { ($preFev1 != 0 ||
     	   		$postFev1 != 0) } {
       		if { $preFev1 > $postFev1 } {
         			set prePMvv [ expr { ($preFev1 * 35.0) } ]
       		} else {
         			set prePMvv [ expr { ($postFev1 * 35.0) } ]
       		}
      	}
      	set maxPVe  [ expr { round ($prePMvv * 10.0) / 10.0 } ] 
    	}
  }

  if { (($maxPPVe == 0 ||
       $maxPVe != 0 ||
       $maxVe != 0) &&
      $maxPVe != 0) } {
    set maxPPVe [ expr { round ($maxVe * 100.0 / $maxPVe) } ]
  }

  if { ($midPVeVCo2 == 0) } {
    set midPVeVCo2  25
  }

  if { ($midPPVeVCo2 == 0 ||
      $midPVeVCo2 != 0 ||
      $midVeVCo2 != 0) } {
    set midPPVeVCo2 [ expr { round ($midVeVCo2 * 100.0 / $midPVeVCo2) } ]
  }

  
  if { ($maxPVeVCo2 == 0) } {
    set maxPVeVCo2  30
  }

  if { ($maxPPVeVCo2 == 0 ||
      $maxPVeVCo2 != 0 ||
      $maxVeVCo2 != 0) } {
    set maxPPVeVCo2 [ expr { round ($maxVeVCo2 * 100.0 / $maxPVeVCo2) } ]
  }
  if { ($breathPRsrv == 0) } {
    set breathPRsrv  30
  }

  if { ($breathPPRsrv == 0 ||
      $breathPRsrv != 0 ||
      $breathRsrv != 0) } {
    set breathPPRsrv [ expr { round ($breathRsrv  * 100.0 / $breathPRsrv) } ]
  }

  if { ($rraO2 == 0) } {
    set rraO2  21
    set exO2   21
  }
#####################################
# Calc AA Gradient
#####################################
  set paCo2 0

  if { ($exPaCo2 != 0 &&
      $exPaO2 != 0 &&
      $maxR   != 0 &&
      $exO2   != 0 &&
      $baroPr != 0) } {
    set maxAa [ expr { round (($baroPr  - 47.0) * ($exO2 / 100.0) - \
                     (double($exPaCo2) / double($maxR)) - $exPaO2 ) } ]
  } else {
    set maxAa  0
  }

#####################################
# Calculate the Vd/Vt
#####################################

  set PeCo2 0

  if { ($maxVo2Ml != 0 &&
      $maxR     != 0 &&
      $maxVe    != 0 &&
      $maxTv    != 0 &&
      $exPaCo2     != 0) } {
    set PeCo2 [ expr { 0.863 * $maxR * $maxVo2Ml / double($maxVe)} ]
    set maxVdVt [ expr {  round(($exPaCo2-$PeCo2) / double($exPaCo2) * 100) /100.0 } ]
  } else {
    set maxVdVt 0.00
  }

# Calculate Max Power Output VO2 (ml/min) from watts
  set maxPVO2MlMin { expr [ (maxP * 11.0) + 300.0 ] }

}

#########################################################################
# updateEkg --
#
# Updates the state of the additional EKG entry controls
#
# Arguments:
# None
# 
# Results:
# Additional EKG Controls are enabled or disabled 
#########################################################################
proc updateEkg {} {
global w myoisc exEkg

# Show/Hide Controls on EKG Tab

set w [Notebook:frame .n "    EKG   " ]
  if {$myoisc == "Yes" } {
          $w.ecgaddframe.myoframe.topframe.entry1 configure -state normal
          $w.ecgaddframe.myoframe.topframe.label8 configure -state normal
	  $w.ecgaddframe.myoframe.topframe.stoption configure -state normal
	  $w.ecgaddframe.myoframe.bottomframe.label9 configure -state normal
	  $w.ecgaddframe.myoframe.bottomframe.entry2 configure -state normal
	  $w.ecgaddframe.myoframe.bottomframe.label10 configure -state normal
  } else { 
          $w.ecgaddframe.myoframe.topframe.entry1 configure -state disabled
          $w.ecgaddframe.myoframe.topframe.label8 configure -state disabled
	  $w.ecgaddframe.myoframe.topframe.stoption configure -state disabled
	  $w.ecgaddframe.myoframe.bottomframe.label9 configure -state disabled
	  $w.ecgaddframe.myoframe.bottomframe.entry2 configure -state disabled
	  $w.ecgaddframe.myoframe.bottomframe.label10 configure -state disabled
  }

  if {$exEkg == "normal" } {
          $w.ecgaddframe.label1 configure -state disabled
          $w.ecgaddframe.label2 configure -state disabled
          $w.ecgaddframe.label3 configure -state disabled
          $w.ecgaddframe.label4 configure -state disabled
          $w.ecgaddframe.label5 configure -state disabled
          $w.ecgaddframe.label6 configure -state disabled
          $w.ecgaddframe.label7 configure -state disabled
          $w.ecgaddframe.question1 configure -state disabled
          $w.ecgaddframe.question2 configure -state disabled
          $w.ecgaddframe.question3 configure -state disabled
          $w.ecgaddframe.question4 configure -state disabled
          $w.ecgaddframe.question5 configure -state disabled
          $w.ecgaddframe.question6 configure -state disabled
          $w.ecgaddframe.question7 configure -state disabled
          $w.ecgaddframe.myoframe.topframe.entry1 configure -state disabled
          $w.ecgaddframe.myoframe.topframe.label8 configure -state disabled
	  $w.ecgaddframe.myoframe.topframe.stoption configure -state disabled
	  $w.ecgaddframe.myoframe.bottomframe.label9 configure -state disabled
	  $w.ecgaddframe.myoframe.bottomframe.entry2 configure -state disabled
	  $w.ecgaddframe.myoframe.bottomframe.label10 configure -state disabled
  } else { 
          $w.ecgaddframe.label1 configure -state normal
          $w.ecgaddframe.label2 configure -state normal
          $w.ecgaddframe.label3 configure -state normal
          $w.ecgaddframe.label4 configure -state normal
          $w.ecgaddframe.label5 configure -state normal
          $w.ecgaddframe.label6 configure -state normal
          $w.ecgaddframe.label7 configure -state normal
          $w.ecgaddframe.question1 configure -state normal
          $w.ecgaddframe.question2 configure -state normal
          $w.ecgaddframe.question3 configure -state normal
          $w.ecgaddframe.question4 configure -state normal
          $w.ecgaddframe.question5 configure -state normal
          $w.ecgaddframe.question6 configure -state normal
          $w.ecgaddframe.question7 configure -state normal
  }
}
