# Supplementary material for: Software for interpreting cardiopulmonary exercise tests
Source: BMC Pulm Med. 2007 Oct 23;7:15. doi: 10.1186/1471-2466-7-15 (PMC2121644; doi:10.1186/1471-2466-7-15)
Supplement: Additional file 3 — CPX. These are the program files required to run the program in Windows. [file 1471-2466-7-15-S3.zip › CPX/CALCEX.TCL]

#########################################################################
# evalData --
#
# Only Produces Report if the minimum set of values have been entered
#
# Arguments:
# None
# 
# Results:
# Report is run
#########################################################################
proc evalData {} {
global minDataEntered validDataEntered

  if { [ minDataEntered ] } {
    if { [ validDataEntered ] } {
      calcPred
      calcExVals
      printTable
      doInterp
    }
  }
}

#########################################################################
# useSpiroNorms --
#
# Set Spirometry predicted values to 0
#
# Arguments:
# None
# 
# Results:
# Recalculate Spirometry Norms
#########################################################################
proc useSpiroNorms {} {
global minDataEntered validDataEntered
global prePFev1 prePFvc prePMvv postPFev1 postPFvc postPMvv

  set prePFev1 0
  set prePFvc 0
  set prePMvv 0
  set postPFev1 0
  set postPFvc 0
  set postPMvv 0

  calcPred
}

#########################################################################
# useOxygenNorms --
#
# Set Oxygen predicted values to 0
#
# Arguments:
# None
# 
# Results:
# Recalculate Oxygen Norms
#########################################################################
proc useOxygenNorms {} {
global minDataEntered validDataEntered
global maxPVo2Kg maxPVo2Ml maxPR pAtKg pAtMl

  set maxPVo2Kg 0
  set maxPVo2Ml 0
  set maxPR 0
  set pAtKg 0
  set pAtMl 0

  calcPred
}

#########################################################################
# useCardioNorms --
#
# Set Cardiovascular predicted values to 0
#
# Arguments:
# None
# 
# Results:
# Recalculate Cardiovascular Norms
#########################################################################
proc useCardioNorms {} {
global minDataEntered validDataEntered
global pMaxHr pHrVo2

  set pMaxHr 0
  set pHrVo2 0

  calcPred
}

#########################################################################
# useVentNorms --
#
# Set Ventilation predicted values to 0
#
# Arguments:
# None
# 
# Results:
# Recalculate Ventilation Norms
#########################################################################
proc useVentNorms {} {
global minDataEntered validDataEntered
global midPVeVo2 maxPVeVo2 midPVeVCo2 maxPVeVCo2 maxPTv restPVe maxPVe breathPRsrv

  set midPVeVo2 0
  set maxPVeVo2 0
  set midPVeVCo2 0
  set maxPVeVCo2 0
  set maxPTv 0
  set restPVe 0
  set maxPVe 0
  set breathPRsrv 0

  calcPred
}

#########################################################################
# clearEntry --
#
# Clears Patient Data
#
# Arguments:
# None
# 
# Results:
# All Patient data fields cleared
#########################################################################
proc clearEntry {} { 

global entryMessageTxt w selectedLine

#demographic
global firstName lastName patId tDate age sex height weight baroPr exTimeMin
global exTimeSec termReason termBy doc lowHrResp pcntBf txtDiagnosis
# Spirometry
global preFev1 preFvc preFev1Fvc preMvv prePFev1 prePFvc prePFev1Fvc prePMvv
global prePPFev1 prePPFvc prePPFev1Fvc prePPMvv postFev1 postFvc postFev1Fvc
global postMvv postPFev1 postPFvc postPFev1Fvc postPMvv postPPFev1 postPPFvc
global postPPFev1Fvc postPPMvv
# Oxygen Uptake
global maxP maxPMph maxPElev maxRPE maxVo2Kg maxVo2Ml maxPVo2Kg maxPVo2Ml maxPPVo2Kg
global maxPPVo2Ml maxR maxPR maxPPR atKg atMl pAtKg pAtMl pPAtKg pPAtMl
global wattsVo2 wattsPVo2 wattsPPVo2	
# Cardiovascular
global maxHr pMaxHr pPMaxHr hrVo2 pHrVo2 pPHrVo2 restHr restSBp restDBp
global exSBp exDBp
# Ventilation
global midVeVo2 maxVeVo2 midVeVCo2 maxVeVCo2 midPVeVo2 maxPVeVo2 midPVeVCo2
global maxPVeVCo2 midPPVeVo2 maxPPVeVo2 midPPVeVCo2 maxPPVeVCo2 maxTv maxPTv
global maxPPTv restVe restPVe restPPVe maxVe maxPVe maxPPVe breathRsrv breathPRsrv
global breathPPRsrv
# Gas Exchange
global rO2PetCo2 rO2PacO2 rO2PaO2 rO2Hco3 rO2O2Sat rO2O2 
global rraPetCo2 rraPacO2 rraPaO2 rraHco3 rraO2 rraO2Sat exPetCo2 exPaCo2 exPaO2
global exHco3 exO2Sat maxAa maxVdVt exO2
# EKG
global restEkg exEkg frpt
# ADDITIONAL EKG
global lead12 myoisc rhythm conduct minab pvcs bpfall mmSt stType hr


# Clear selected Patient variable
  set selectedLine ""
  
  set entryMessageTxt ""
# Demographic
  set lastName  ""
  set firstName  ""
  set patId  ""
  set tDate  ""
  set age  0 
  set sex  "Male"
  set height  0
  set weight  10
  set baroPr  760
  set exTimeMin  0
  set exTimeSec  0
  set termReason  "fatigue"
  set termBy  "Patient"
  set doc  ""
  set lowHrResp  "No"
  set pcntBf 0
  set txtDiagnosis ""

# Spirometry
  set preFev1  0.00   
  set preFvc  0.00   
  set preFev1Fvc  0.0   
  set preMvv  0

  set prePFev1  0.00    
  set prePFvc  0.00   
  set prePFev1Fvc  0.0   
  set prePMvv  0

  set prePPFev1  0
  set prePPFvc  0
  set prePPFev1Fvc  0
  set prePPMvv  0

  set postFev1  0.00   
  set postFvc  0.00   
  set postFev1Fvc  0.0   
  set postMvv  0

  set postPFev1  0.00   
  set postPFvc  0.00 
  set postPFev1Fvc  0.0  
  set postPMvv  0

  set postPPFev1  0
  set postPPFvc  0
  set postPPFev1Fvc  0
  set postPPMvv  0

# Oxygen Uptake
  set maxP  0
  set maxPVo2MlMin 0

  set maxPMph ""
  set maxPElev ""

  set maxRPE 0

  set maxVo2Kg  0
  set maxVo2Ml  0
  set maxPVo2Kg  0
  set maxPVo2Ml  0
  set maxPPVo2Kg  0  
  set maxPPVo2Ml  0

  set vo2MaxPp  0       

  set maxR  0 
  set maxPR  0
  set maxPPR  0

  set wattsVo2 0
  set wattsPVo2 11.0
  set wattsPPVo2 0

  set atKg  0
  set atMl  0
  set pAtKg  0
  set pAtMl  0
  set pPAtKg  0
  set pPAtMl  0

# Cardiovascular
  set maxHr  0
  set pMaxHr  0
  set pPMaxHr  0

  set hrVo2  0 
  set pHrVo2  0
  set pPHrVo2  0

  set restHr  0
  set restSBp  0
  set restDBp  0

  set exSBp  0
  set exDBp  0

  set exbpP  0
# Ventilation
  set midVeVo2  0
  set maxVeVo2  0
  set midVeVCo2  0  
  set maxVeVCo2  0  

  set midPVeVo2  0  
  set maxPVeVo2  0  
  set midPVeVCo2  0  
  set maxPVeVCo2  0  

  set midPPVeVo2  0
  set maxPPVeVo2  0
  set midPPVeVCo2  0
  set maxPPVeVCo2  0

  set maxTv  0
  set maxPTv  0
  set maxPPTv  0

  set restVe  0
  set restPVe  0
  set restPPVe  0

  set maxVe  0
  set maxPVe  0
  set maxPPVe  0

  set breathRsrv  0
  set breathPRsrv  0
  set breathPPRsrv  0

  set aaf        0
  set abgExer    0

# Gas Exchange
  set rO2PetCo2  0
  set rO2PacO2  0
  set rO2PaO2  0
  set rO2Hco3  0
  set rO2O2Sat  0
  set rO2O2     0

  set rraPetCo2  0
  set rraPacO2  0
  set rraPaO2  0
  set rraHco3  0
  set rraO2Sat  0
  set rraO2     21


  set exO2      21

  set exPetCo2  0
  set exPaCo2  0
  set exPaO2  0
  set exHco3  0
  set exO2Sat  0

  set maxAa  0
  set maxVdVt  0

  set pdvtPre  0
  set vdvtPpre  0

  set  paCo2r       0  
  set  paCo2Room   0  
  set  paCo2        0  
  set  paCo2Exer   0  
  set  paCo2Oxy    0  
  set  pvo2maxOxy 0  
  set  prevOxy 0  
  set  pvo2Max 0  

# EKG
  set restEkg  "normal"
  set exEkg  "normal"
  set frpt  "No"

# ADDDITIONAL EKG
  set lead12 "No"
  set myoisc "No"
  set rhythm "No"
  set conduct "No"
  set minab "No"
  set pvcs "No"
  set bpfall "No"

  set mmSt 0
  set stType "Elevation"
  set hr 0

}	

#########################################################################
# newEntry --
#
# Asks and Clears Patient Data
#
# Arguments:
# None
# 
# Results:
# All Patient data fields cleared
#########################################################################
proc newEntry {} { 
global w

# Prompt for OK dialog
  set button [tk_messageBox -icon "question" -type "okcancel" \
	-title Message -parent $w\
        -message "Clear Settings Now?"]
    
  if { $button != "ok" } {
    return 1
  }
  clearEntry

}
#########################################################################
# saveEntries --
#
# Saves current test Variable values to a file.  If the file does not
# exist it is created.  The set of values is added to the end 
# of the file
#
# Arguments:
# None
# 
# Results:
# Data saved to test data file
#########################################################################
proc saveEntries {} { 

##############################################
# GLOBAL DATA
##############################################
global w
#demographic
global firstName lastName patId tDate age sex height weight baroPr exTimeMin
global exTimeSec termReason termBy doc lowHrResp txtDiagnosis
# Spirometry
global preFev1 preFvc preMvv postFev1 postFvc postMvv 
global prePFev1 prePFvc prePMvv postPFev1 postPFvc postPMvv 
# Oxygen Uptake
global maxP maxPMph maxPElev maxRPE maxVo2Kg maxVo2Ml maxR atKg atMl 
global maxPVo2Kg maxPVo2Ml maxPR pAtKg pAtMl 
global wattsVo2 wattsPVo2 wattsPPvo2
# Cardiovascular
global maxHr hrVo2 restHr restSBp restDBp exSBp exDBp
global pMaxHr pHrVo2 
# Ventilation
global midVeVo2 maxVeVo2 midVeVCo2 maxVeVCo2 maxTv restVe maxVe breathRsrv
global midPVeVo2 maxPVeVo2 midPVeVCo2 maxPVeVCo2 maxPTv restPVe maxPVe breathPRsrv
# Gas Exchange
global exPetCo2 exPaCo2 exPaO2 exHco3 exO2Sat rraPetCo2 rraPacO2 rraPaO2 rraHco3 rraO2Sat
# EKG
global restEkg exEkg frpt lead12 myoisc rhythm conduct minab pvcs bpfall mmSt stType hr 

global selectedLine 

global minDemoDataEntered dataChecked
set dataChecked [ minDemoDataEntered ]

  if { ( $dataChecked == 0 ) } {
    return 0
  }
# Prompt for Overwrite if existing patient is loaded
  if { [ string length $selectedLine ] == 80 } {
    set button [tk_messageBox -icon "question" -type "okcancel" \
	-title Message -parent $w\
        -message "Overwrite Patient Setting Now?"]
    
    if { $button != "ok" } {
      return 1
    }

# go to position in file taken by current patient record
    set ItemNumber 0
    set ItemNumber [ string range $selectedLine 75 78]

    set myDir [file dir [info script]]
    set file $myDir/cpxtests.txt
    set fid [open $file r+]

# configure CR+LF for a new line
    fconfigure $fid -translation crlf

    seek $fid [ expr { ($ItemNumber - 1) * 672 } ] start
   
  } else {

    set button [tk_messageBox -icon "question" -type "okcancel" \
  	    -title Message -parent $w\
            -message "Save New Patient Setting Now?"]
   
    if { $button != "ok" } {
      return 1
    } 
 # add record to end of file 
    set myDir [file dir [info script]]
    set file $myDir/cpxtests.txt
    set fid [open $file a]

# configure CR+LF for a new line
    fconfigure $fid -translation crlf
  } 


# save variables to file - padded with spaces at the end
  puts -nonewline $fid [ string range [ format "%s%20s" $firstName " "]  0 19 ]
  puts -nonewline $fid "," 
  puts -nonewline $fid [ string range [ format "%s%20s" $lastName " "]  0 19 ] 
  puts -nonewline $fid ","   
  puts -nonewline $fid [ string range [ format "%s%15s" $patId " "] 0 14 ] 
  puts -nonewline $fid "," 
  puts -nonewline $fid [ string range [ format "%s%17s" $tDate " "] 0 16 ] 
  puts -nonewline $fid "," 
  puts -nonewline $fid [ string range [ format "%s%3s" $age " "] 0 2 ] 
  puts -nonewline $fid "," 
  puts -nonewline $fid [ string range [ format "%s%6s" $sex " "] 0 5 ] 
  puts -nonewline $fid "," 
  puts -nonewline $fid [ string range [ format "%s%4s" $height " "] 0 3 ] 
  puts -nonewline $fid "," 
  puts -nonewline $fid [ string range [ format "%s%5s" $weight " "] 0 4 ] 
  puts -nonewline $fid "," 
  puts -nonewline $fid [ string range [ format "%s%4s" $baroPr " "] 0 3 ]
  puts -nonewline $fid "," 

  puts -nonewline $fid [ string range [ format "%s%2s" $exTimeMin " "] 0 1 ] 
  puts -nonewline $fid "," 
  puts -nonewline $fid [ string range [ format "%s%2s" $exTimeSec " "] 0 1 ] 
  puts -nonewline $fid "," 
  puts -nonewline $fid [ string range [ format "%s%30s" $termReason " "] 0 29 ] 
  puts -nonewline $fid "," 
  puts -nonewline $fid [ string range [ format "%s%8s" $termBy " "] 0 7 ] 
  puts -nonewline $fid "," 
  puts -nonewline $fid [ string range [ format "%s%50s" $doc " "] 0 49 ] 
  puts -nonewline $fid "," 
  puts -nonewline $fid [ string range [ format "%s%50s" $txtDiagnosis " "] 0 49 ] 
  puts -nonewline $fid "," 
  puts -nonewline $fid [ string range [ format "%s%3s" $lowHrResp " "] 0 2 ] 
  puts -nonewline $fid "," 
# Saving Actual Values  
  puts -nonewline $fid [ string range [ format "%s%4s" $preFev1 " "] 0 3 ] 
  puts -nonewline $fid "," 
  puts -nonewline $fid [ string range [ format "%s%4s" $preFvc " "] 0 3 ] 
  puts -nonewline $fid "," 
  puts -nonewline $fid [ string range [ format "%s%5s" $preMvv " "] 0 4 ] 
  puts -nonewline $fid "," 
  puts -nonewline $fid [ string range [ format "%s%4s" $postFev1 " "] 0 3 ] 
  puts -nonewline $fid "," 
  puts -nonewline $fid [ string range [ format "%s%4s" $postFvc " "] 0 3 ] 
  puts -nonewline $fid "," 
  puts -nonewline $fid [ string range [ format "%s%5s" $postMvv " "] 0 4 ] 
  puts -nonewline $fid "," 
    
  puts -nonewline $fid [ string range [ format "%s%4s" $maxP " "] 0 3 ] 
  puts -nonewline $fid "," 
  puts -nonewline $fid [ string range [ format "%s%3s" $maxPMph " "] 0 2 ] 
  puts -nonewline $fid "," 
  puts -nonewline $fid [ string range [ format "%s%3s" $maxPElev " "] 0 2 ] 
  puts -nonewline $fid "," 
  puts -nonewline $fid [ string range [ format "%s%4s" $maxRPE " "] 0 3 ] 
  puts -nonewline $fid "," 
  puts -nonewline $fid [ string range [ format "%s%5s" $maxVo2Kg " "] 0 4 ] 
  puts -nonewline $fid "," 
  puts -nonewline $fid [ string range [ format "%s%6s" $maxVo2Ml " "] 0 5 ] 
  puts -nonewline $fid "," 
  puts -nonewline $fid [ string range [ format "%s%5s" $maxR " "] 0 4 ] 
  puts -nonewline $fid "," 
  puts -nonewline $fid [ string range [ format "%s%5s" $atKg " "] 0 4 ] 
  puts -nonewline $fid "," 
  puts -nonewline $fid [ string range [ format "%s%6s" $atMl " "] 0 5 ] 
  puts -nonewline $fid "," 
      
  puts -nonewline $fid [ string range [ format "%s%5s" $maxHr " "] 0 4 ] 
  puts -nonewline $fid "," 
  puts -nonewline $fid [ string range [ format "%s%5s" $hrVo2 " "] 0 4 ] 
  puts -nonewline $fid "," 
  puts -nonewline $fid [ string range [ format "%s%5s" $restHr " "] 0 4 ] 
  puts -nonewline $fid "," 
  puts -nonewline $fid [ string range [ format "%s%3s" $restSBp " "] 0 2 ] 
  puts -nonewline $fid "," 
  puts -nonewline $fid [ string range [ format "%s%3s" $restDBp " "] 0 2 ] 
  puts -nonewline $fid "," 
  puts -nonewline $fid [ string range [ format "%s%3s" $exSBp " "] 0 2 ] 
  puts -nonewline $fid "," 
  puts -nonewline $fid [ string range [ format "%s%3s" $exDBp " "] 0 2 ] 
  puts -nonewline $fid "," 
      
  puts -nonewline $fid [ string range [ format "%s%4s" $midVeVo2 " "] 0 3 ] 
  puts -nonewline $fid "," 
  puts -nonewline $fid [ string range [ format "%s%4s" $maxVeVo2 " "] 0 3 ] 
  puts -nonewline $fid "," 
  puts -nonewline $fid [ string range [ format "%s%4s" $midVeVCo2 " "] 0 3 ] 
  puts -nonewline $fid "," 
  puts -nonewline $fid [ string range [ format "%s%4s" $maxVeVCo2 " "] 0 3 ] 
  puts -nonewline $fid "," 
  puts -nonewline $fid [ string range [ format "%s%4s" $maxTv " "] 0 3 ] 
  puts -nonewline $fid "," 
  puts -nonewline $fid [ string range [ format "%s%4s" $restVe " "] 0 3 ] 
  puts -nonewline $fid "," 
  puts -nonewline $fid [ string range [ format "%s%4s" $maxVe " "] 0 3 ] 
  puts -nonewline $fid "," 
  puts -nonewline $fid [ string range [ format "%s%4s" $breathRsrv " "] 0 3 ] 
  puts -nonewline $fid "," 

# Saving Values with no predictions
  puts -nonewline $fid [ string range [ format "%s%4s" $rraPetCo2 " "] 0 3 ] 
  puts -nonewline $fid "," 
  puts -nonewline $fid [ string range [ format "%s%4s" $rraPacO2 " "] 0 3 ] 
  puts -nonewline $fid "," 
  puts -nonewline $fid [ string range [ format "%s%4s" $rraPaO2 " "] 0 3 ] 
  puts -nonewline $fid "," 
  puts -nonewline $fid [ string range [ format "%s%4s" $rraHco3 " "] 0 3 ] 
  puts -nonewline $fid "," 
  puts -nonewline $fid [ string range [ format "%s%4s" $rraO2Sat " "] 0 3 ] 
  puts -nonewline $fid "," 
  puts -nonewline $fid [ string range [ format "%s%4s" $exPetCo2 " "] 0 3 ] 
  puts -nonewline $fid "," 
  puts -nonewline $fid [ string range [ format "%s%4s" $exPaCo2 " "] 0 3 ] 
  puts -nonewline $fid "," 
  puts -nonewline $fid [ string range [ format "%s%4s" $exPaO2 " "] 0 3 ] 
  puts -nonewline $fid "," 
  puts -nonewline $fid [ string range [ format "%s%4s" $exHco3 " "] 0 3 ] 
  puts -nonewline $fid "," 
  puts -nonewline $fid [ string range [ format "%s%4s" $exO2Sat " "] 0 3 ] 
  puts -nonewline $fid "," 
  
  puts -nonewline $fid [ string range [ format "%s%14s" $restEkg " "] 0 13 ] 
  puts -nonewline $fid "," 
  puts -nonewline $fid [ string range [ format "%s%14s" $exEkg " "] 0 13 ] 
  puts -nonewline $fid "," 
  puts -nonewline $fid [ string range [ format "%s%3s" $frpt " "] 0 2 ] 
  puts -nonewline $fid "," 
  puts -nonewline $fid [ string range [ format "%s%3s" $lead12 " "] 0 2 ] 
  puts -nonewline $fid "," 
  puts -nonewline $fid [ string range [ format "%s%3s" $myoisc " "] 0 2 ] 
  puts -nonewline $fid "," 
  puts -nonewline $fid [ string range [ format "%s%3s" $rhythm " "] 0 2 ] 
  puts -nonewline $fid "," 
  puts -nonewline $fid [ string range [ format "%s%3s" $conduct " "] 0 2 ] 
  puts -nonewline $fid "," 
  puts -nonewline $fid [ string range [ format "%s%3s" $minab " "] 0 2 ] 
  puts -nonewline $fid "," 
  puts -nonewline $fid [ string range [ format "%s%3s" $pvcs " "] 0 2 ] 
  puts -nonewline $fid "," 
  puts -nonewline $fid [ string range [ format "%s%3s" $bpfall " "] 0 2 ] 
  puts -nonewline $fid "," 
  puts -nonewline $fid [ string range [ format "%s%3s" $mmSt " "] 0 2 ] 
  puts -nonewline $fid "," 
  puts -nonewline $fid [ string range [ format "%s%10s" $stType " "] 0 9 ] 
  puts -nonewline $fid "," 
  puts -nonewline $fid [ string range [ format "%s%3s" $hr " "] 0 2 ] 
  puts -nonewline $fid "," 

# Saving Predicted Values  
  puts -nonewline $fid [ string range [ format "%s%4s" $prePFev1 " "] 0 3 ] 
  puts -nonewline $fid "," 
  puts -nonewline $fid [ string range [ format "%s%4s" $prePFvc " "] 0 3 ] 
  puts -nonewline $fid "," 
  puts -nonewline $fid [ string range [ format "%s%5s" $prePMvv " "] 0 4 ] 
  puts -nonewline $fid "," 
  puts -nonewline $fid [ string range [ format "%s%4s" $postPFev1 " "] 0 3 ] 
  puts -nonewline $fid "," 
  puts -nonewline $fid [ string range [ format "%s%4s" $postPFvc " "] 0 3 ] 
  puts -nonewline $fid "," 
  puts -nonewline $fid [ string range [ format "%s%5s" $postPMvv " "] 0 4 ] 
  puts -nonewline $fid "," 
    
  puts -nonewline $fid [ string range [ format "%s%5s" $maxPVo2Kg " "] 0 4 ] 
  puts -nonewline $fid "," 
  puts -nonewline $fid [ string range [ format "%s%6s" $maxPVo2Ml " "] 0 5 ] 
  puts -nonewline $fid "," 
  puts -nonewline $fid [ string range [ format "%s%5s" $maxPR " "] 0 4 ] 
  puts -nonewline $fid "," 
  puts -nonewline $fid [ string range [ format "%s%5s" $pAtKg " "] 0 4 ] 
  puts -nonewline $fid "," 
  puts -nonewline $fid [ string range [ format "%s%6s" $pAtMl " "] 0 5 ] 
  puts -nonewline $fid "," 
      
  puts -nonewline $fid [ string range [ format "%s%5s" $pMaxHr " "] 0 4 ] 
  puts -nonewline $fid "," 
  puts -nonewline $fid [ string range [ format "%s%5s" $pHrVo2 " "] 0 4 ] 
  puts -nonewline $fid "," 
      
  puts -nonewline $fid [ string range [ format "%s%4s" $midPVeVo2 " "] 0 3 ] 
  puts -nonewline $fid "," 
  puts -nonewline $fid [ string range [ format "%s%4s" $maxPVeVo2 " "] 0 3 ] 
  puts -nonewline $fid "," 
  puts -nonewline $fid [ string range [ format "%s%4s" $midPVeVCo2 " "] 0 3 ] 
  puts -nonewline $fid "," 
  puts -nonewline $fid [ string range [ format "%s%4s" $maxPVeVCo2 " "] 0 3 ] 
  puts -nonewline $fid "," 
  puts -nonewline $fid [ string range [ format "%s%4s" $maxPTv " "] 0 3 ] 
  puts -nonewline $fid "," 
  puts -nonewline $fid [ string range [ format "%s%4s" $restPVe " "] 0 3 ] 
  puts -nonewline $fid "," 
  puts -nonewline $fid [ string range [ format "%s%4s" $maxPVe " "] 0 3 ] 
  puts -nonewline $fid "," 
  puts -nonewline $fid [ string range [ format "%s%4s" $breathPRsrv " "] 0 3 ] 
  puts -nonewline $fid "," 
#wattsVo2 added
  puts -nonewline $fid [ string range [ format "%s%5s" $wattsVo2 " "] 0 4 ] 
  puts -nonewline $fid "," 
  puts -nonewline $fid [ string range [ format "%s%5s" $wattsPVo2 " "] 0 4 ] 
  puts $fid "," 

  close $fid
  clearEntry
}

#########################################################################
# loadSettings --
#
# Loads current values from a specified test record in the test settings
# file cpxtests.txt
#
# Arguments:
# selectedLine : Line from test entry listbox with selected record number 
# at the end (positions 75 to 78)
# 
# Results:
# Current settings loaded from settings file
#########################################################################

proc loadSettings {} {

#demographic
global firstName lastName patId tDate age sex height weight baroPr exTimeMin
global exTimeSec termReason termBy doc lowHrResp txtDiagnosis
# Spirometry
global preFev1 preFvc preMvv postFev1 postFvc postMvv 
global prePFev1 prePFvc prePMvv postPFev1 postPFvc postPMvv 
# Oxygen Uptake
global maxP maxPMph maxPElev maxRPE maxVo2Kg maxVo2Ml maxR atKg atMl 
global maxPVo2Kg maxPVo2Ml maxPR pAtKg pAtMl 
global wattsVo2 wattsPVo2
# Cardiovascular
global maxHr hrVo2 restHr restSBp restDBp exSBp exDBp
global pMaxHr pHrVo2 
# Ventilation
global midVeVo2 maxVeVo2 midVeVCo2 maxVeVCo2 maxTv restVe maxVe breathRsrv
global midPVeVo2 maxPVeVo2 midPVeVCo2 maxPVeVCo2 maxPTv restPVe maxPVe breathPRsrv
# Gas Exchange
global exPetCo2 exPaCo2 exPaO2 exHco3 exO2Sat rraPetCo2 rraPacO2 rraPaO2 rraHco3 rraO2Sat
# EKG
global restEkg exEkg frpt lead12 myoisc rhythm conduct minab pvcs bpfall mmSt stType hr 
global selectedLine

# skip if invalid selection line length
  if { [ string length $selectedLine ] == 80 } {
	
    set ItemNumber 0
	
    set ItemNumber [ string range $selectedLine 75 78]

    set myDir [file dir [info script]]
    set file $myDir/cpxtests.txt
    set fid [open $file r]

    seek $fid [ expr { ($ItemNumber - 1) * 672 } ] start
  
#demographic
# read variables from file
    set firstName [ string trimright [ read $fid 20 ] ]
# Skip over comma
    read $fid 1
    set lastName [ string trimright [ read $fid 20 ] ]
    read $fid 1
    set patId [ string trimright [ read $fid 15 ] ]
    read $fid 1
    set tDate [ string trimright [ read $fid 17 ] ]
    read $fid 1
    set age [ string trimright [ read $fid 3 ] ]
    read $fid 1
    set sex [ string trimright [ read $fid 6 ] ]
    read $fid 1
    set height [ string trimright [ read $fid 4 ] ]
    read $fid 1
    set weight [ string trimright [ read $fid 5 ] ]
    read $fid 1
    set baroPr [ string trimright [ read $fid 4 ] ]
    read $fid 1
    set exTimeMin [ string trimright [ read $fid 2 ] ]
    read $fid 1
    set exTimeSec [ string trimright [ read $fid 2 ] ]
    read $fid 1
    set termReason [ string trimright [ read $fid 30 ] ]
    read $fid 1
    set termBy [ string trimright [ read $fid 8 ] ]
    read $fid 1
    set doc [ string trimright [ read $fid 50 ] ]
    read $fid 1
    set txtDiagnosis [ string trimright [ read $fid 50 ] ]
    read $fid 1
    set lowHrResp [ string trimright [ read $fid 3 ] ]
    read $fid 1
  
# Spirometry  
    set preFev1 [ string trimright [ read $fid 4 ] ]
    read $fid 1
    set preFvc [ string trimright [ read $fid 4 ] ]
    read $fid 1
    set preMvv [ string trimright [ read $fid 5 ] ]
    read $fid 1
    set postFev1 [ string trimright [ read $fid 4 ] ]
    read $fid 1
    set postFvc [ string trimright [ read $fid 4 ] ]
    read $fid 1
    set postMvv [ string trimright [ read $fid 5 ] ]
    read $fid 1
  
# Oxygen Uptake
    set maxP [ string trimright [ read $fid 4 ] ]
    read $fid 1
    set maxPMph [ string trimright [ read $fid 3 ] ]
    read $fid 1
    set maxPElev [ string trimright [ read $fid 3 ] ]
    read $fid 1
    set maxRPE [ string trimright [ read $fid 4 ] ]    
    read $fid 1
    set maxVo2Kg [ string trimright [ read $fid 5 ] ]
    read $fid 1
    set maxVo2Ml [ string trimright [ read $fid 6 ] ]
    read $fid 1
    set maxR [ string trimright [ read $fid 5 ] ]
    read $fid 1
    set atKg [ string trimright [ read $fid 5 ] ]
    read $fid 1
    set atMl [ string trimright [ read $fid 6 ] ]
    read $fid 1

# Cardiovascular  
    set maxHr [ string trimright [ read $fid 5 ] ]
    read $fid 1
    set hrVo2 [ string trimright [ read $fid 5 ] ]
    read $fid 1
    set restHr [ string trimright [ read $fid 5 ] ]
    read $fid 1
    set restSBp [ string trimright [ read $fid 3 ] ]
    read $fid 1
    set restDBp [ string trimright [ read $fid 3 ] ]
    read $fid 1
    set exSBp [ string trimright [ read $fid 3 ] ]
    read $fid 1
    set exDBp [ string trimright [ read $fid 3 ] ]
    read $fid 1

# Ventilation  
    set midVeVo2 [ string trimright [ read $fid 4 ] ]
    read $fid 1
    set maxVeVo2 [ string trimright [ read $fid 4 ] ]
    read $fid 1
    set midVeVCo2 [ string trimright [ read $fid 4 ] ]
    read $fid 1
    set maxVeVCo2 [ string trimright [ read $fid 4 ] ]
    read $fid 1
    set maxTv [ string trimright [ read $fid 4 ] ]
    read $fid 1
    set restVe [ string trimright [ read $fid 4 ] ]
    read $fid 1
    set maxVe [ string trimright [ read $fid 4 ] ]
    read $fid 1
    set breathRsrv [ string trimright [ read $fid 4 ] ]
    read $fid 1
  
# Gas Exchange  
    set rraPetCo2 [ string trimright [ read $fid 4 ] ]
    read $fid 1
    set rraPacO2 [ string trimright [ read $fid 4 ] ]
    read $fid 1
    set rraPaO2 [ string trimright [ read $fid 4 ] ]
    read $fid 1
    set rraHco3 [ string trimright [ read $fid 4 ] ]
    read $fid 1
    set rraO2Sat [ string trimright [ read $fid 4 ] ]
    read $fid 1
    set exPetCo2 [ string trimright [ read $fid 4 ] ]
    read $fid 1
    set exPaCo2 [ string trimright [ read $fid 4 ] ]
    read $fid 1
    set exPaO2 [ string trimright [ read $fid 4 ] ]
    read $fid 1
    set exHco3 [ string trimright [ read $fid 4 ] ]
    read $fid 1
    set exO2Sat [ string trimright [ read $fid 4 ] ]
  
    read $fid 1

 # EKG restEkg
    set restEkg [ string trimright [ read $fid 14 ] ]
    read $fid 1
    set exEkg [ string trimright [ read $fid 14 ] ]
    read $fid 1
    set frpt [ string trimright [ read $fid 3 ] ]
    read $fid 1
    set lead12 [ string trimright [ read $fid 3 ] ]
    read $fid 1
    set myoisc [ string trimright [ read $fid 3 ] ]
    read $fid 1
    set rhythm [ string trimright [ read $fid 3 ] ]
    read $fid 1
    set conduct [ string trimright [ read $fid 3 ] ]
    read $fid 1
    set minab [ string trimright [ read $fid 3 ] ]
    read $fid 1
    set pvcs [ string trimright [ read $fid 3 ] ]
    read $fid 1
    set bpfall [ string trimright [ read $fid 3 ] ]
    read $fid 1
    set mmSt [ string trimright [ read $fid 3 ] ]
    read $fid 1
    set stType [ string trimright [ read $fid 10 ] ]
    read $fid 1
    set hr [ string trimright [ read $fid 3 ] ]
    read $fid 1
# Read predicted values
# Spirometry  
    set prePFev1 [ string trimright [ read $fid 4 ] ]
    read $fid 1
    set prePFvc [ string trimright [ read $fid 4 ] ]
    read $fid 1
    set prePMvv [ string trimright [ read $fid 5 ] ]
    read $fid 1
    set postPFev1 [ string trimright [ read $fid 4 ] ]
    read $fid 1
    set postPFvc [ string trimright [ read $fid 4 ] ]
    read $fid 1
    set postPMvv [ string trimright [ read $fid 5 ] ]
    read $fid 1
  
# Oxygen Uptake
    set maxPVo2Kg [ string trimright [ read $fid 5 ] ]
    read $fid 1
    set maxPVo2Ml [ string trimright [ read $fid 6 ] ]
    read $fid 1
    set maxPR [ string trimright [ read $fid 5 ] ]
    read $fid 1
    set pAtKg [ string trimright [ read $fid 5 ] ]
    read $fid 1
    set pAtMl [ string trimright [ read $fid 6 ] ]
    read $fid 1

# Cardiovascular  
    set pMaxHr [ string trimright [ read $fid 5 ] ]
    read $fid 1
    set pHrVo2 [ string trimright [ read $fid 5 ] ]
    read $fid 1

# Ventilation  
    set midPVeVo2 [ string trimright [ read $fid 4 ] ]
    read $fid 1
    set maxPVeVo2 [ string trimright [ read $fid 4 ] ]
    read $fid 1
    set midPVeVCo2 [ string trimright [ read $fid 4 ] ]
    read $fid 1
    set maxPVeVCo2 [ string trimright [ read $fid 4 ] ]
    read $fid 1
    set maxPTv [ string trimright [ read $fid 4 ] ]
    read $fid 1
    set restPVe [ string trimright [ read $fid 4 ] ]
    read $fid 1
    set maxPVe [ string trimright [ read $fid 4 ] ]
    read $fid 1
    set breathPRsrv [ string trimright [ read $fid 4 ] ]
    read $fid 1
# New Watts/VO2 values
    set wattsVo2 [ string trimright [ read $fid 5 ] ]
    read $fid 1
    set wattsPVo2 [ string trimright [ read $fid 5 ] ]
    read $fid 1

    close $fid

# update Calculations and predicted values/ Update EKG Controls
    calcExVals
    calcPred
    updateEkg
  }
}
#########################################################################
# deleteSettings --
#
# Deletes current patient record in the test settings
# file cpxtests.txt
#
# Arguments:
# selectedLine : Line from test entry listbox with selected record number 
# at the end (positions 75 to 78)
# 
# Results:
# Settings file updated
#########################################################################

proc deleteSettings {parentWindow} {
global selectedLine w wload sortType

set demoData1 ""
set demoData1 ""
set spiroData  ""
set oxyData  ""
set cardioData ""
set ventData ""
set gxData ""
set ecgData ""
set predictData ""
set RecCounter 0

# test if Patient Selected
  if { [ string length $selectedLine ] == 80 } {

    if { $parentWindow == "Main" } {	  

# Parent = Main Window 
# Prompt for Delete patient if one has been selected
      set button [tk_messageBox -icon "question" -type "okcancel" \
  	-title Message -parent $w\
        -message "The patient will be removed from the database permanently. Continue?"]
    
      if { $button != "ok" } {
        return 1
      }
    } else {
# Load Window
      set button [tk_messageBox -icon "question" -type "okcancel" \
  	-title Message -parent $wload\
        -message "The patient will be removed from the database permanently. Continue?"]
    
      if { $button != "ok" } {
        return 1
      }
    }	     
    set myDir [file dir [info script]]
    file rename -force $myDir/cpxtests.txt $myDir/intests.txt
 
 # get record number of patient record   
    set ItemNumber [ string range $selectedLine 75 78]

    set inFile $myDir/intests.txt
    set inFid [open $inFile r]

    set outFile $myDir/cpxtests.txt
    set outFid [open $outFile w]

# configure CR+LF for a new line
    fconfigure $outFid -translation crlf

    for {set RecCounter 0} { $RecCounter < ( $ItemNumber - 1 ) } {incr RecCounter} {
# copy records up to position of record to be deleted
      seek $inFid [ expr { ($RecCounter ) * 672 } ] start

# read record in
      set demoData1 [read $inFid 103 ]
      set demoData2 [read $inFid 152 ]
      set spiroData [read $inFid 32 ] 
      set oxyData [read $inFid 50 ] 
      set cardioData [read $inFid 34 ] 
      set ventData [read $inFid 40 ]
      set gxData [read $inFid 50 ]
      set ecgData [read $inFid 81 ] 
      set predictData [read $inFid 128 ] 

      puts -nonewline $outFid $demoData1
      puts -nonewline $outFid $demoData2
      puts -nonewline $outFid $spiroData 
      puts -nonewline $outFid $oxyData 
      puts -nonewline $outFid $cardioData
      puts -nonewline $outFid $ventData
      puts -nonewline $outFid $gxData
      puts -nonewline $outFid $ecgData
      puts $outFid $predictData
    }
# skip deleted record and copy remaining records to new file
    set RecCounter $ItemNumber
    seek $inFid [ expr { $RecCounter * 672 } ] start
# read record in
      set demoData1 [read $inFid 103 ]
      set demoData2 [read $inFid 152 ]
      set spiroData [read $inFid 32 ] 
      set oxyData [read $inFid 50 ] 
      set cardioData [read $inFid 34 ] 
      set ventData [read $inFid 40 ]
      set gxData [read $inFid 50 ]
      set ecgData [read $inFid 81 ] 
      set predictData [read $inFid 128 ] 
    
    while { ! [eof $inFid] } {
# write record out
      puts -nonewline $outFid $demoData1
      puts -nonewline $outFid $demoData2
      puts -nonewline $outFid $spiroData 
      puts -nonewline $outFid $oxyData 
      puts -nonewline $outFid $cardioData
      puts -nonewline $outFid $ventData
      puts -nonewline $outFid $gxData
      puts -nonewline $outFid $ecgData
      puts $outFid $predictData

      incr RecCounter      
      seek $inFid [ expr { $RecCounter * 672 } ] start

# read record in
      set demoData1 [read $inFid 103 ]
      set demoData2 [read $inFid 152 ]
      set spiroData [read $inFid 32 ] 
      set oxyData [read $inFid 50 ] 
      set cardioData [read $inFid 34 ] 
      set ventData [read $inFid 40 ]
      set gxData [read $inFid 50 ]
      set ecgData [read $inFid 81 ] 
      set predictData [read $inFid 128 ] 
    }
    close $inFid
    close $outFid
    file delete $myDir/intests.txt  
# Clear all settings
    clearEntry
  }
  
# refresh load window if visible
  if { $parentWindow == "Load" } {	  
    if { $sortType == 1 } { 
      getEntries "LastName"
    } elseif { $sortType == 2 } {
      getEntries "FirstName"
    } else {
      getEntries "Id"   
    }      
  }
}
    
#########################################################################
# getEntries --
#
# Gets Lines for Load Listbox
#
# Arguments:
# None
# 
# Results:
# Displays Saved Settings in Listbox
#########################################################################
proc getEntries {SortType} { 
global wload saveFile
global headerLabel1

    set fid [open $saveFile r]


    set CharCounter 0
    set ItemCounter 1
    set ItemList {}

    # Name
    set FirstNameStr [ format "%-20s" [ read $fid 20 ] ]
    read $fid 1
    set LastNameStr [ format "%-20s" [ read $fid 20 ] ]
    read $fid 1

    while { ! [eof $fid] } {

      # Patient ID
      set IdStr [ format "%-15s "  [ read $fid 15 ] ]
      read $fid 1

      # Date
      set DateStr [ format "%-17s " [ read $fid 17 ] ] 
      read $fid 1

      # Position
      set ItemCountStr [ format "%-4d \" " $ItemCounter ]

      set LineStr ""      
      if { $SortType == "FirstName" } {
          # Sort by Patient First Name
	  set headerLabel1 "    First Name                       Last Name                        Patient ID                Test Date" 
          append LineStr "\"" $FirstNameStr " " $LastNameStr $IdStr $DateStr $ItemCountStr   
      } elseif { $SortType == "LastName" } {
          # Sort by Patient Last Name
	  set headerLabel1 "    Last Name                       First Name                        Patient ID                Test Date" 
          append LineStr "\"" $LastNameStr " " $FirstNameStr $IdStr $DateStr $ItemCountStr   
      } elseif { $SortType == "Id" } {
	  set headerLabel1 "    Patient ID               First Name                         Last Name                      Test Date" 
          # Sort by Patient Id
          append LineStr "\"" $IdStr $FirstNameStr " " $LastNameStr $DateStr $ItemCountStr   
      } 

      lappend ItemList $LineStr
   
      set CharCounter [ expr {$CharCounter + 672} ]
      incr ItemCounter
      seek $fid $CharCounter start	  

      # Name
    set FirstNameStr [ format "%-20s" [ read $fid 20 ] ]
    read $fid 1

    set LastNameStr [ format "%-20s" [ read $fid 20 ] ]
    read $fid 1
    }  
    close $fid

# clear list box and load text into it 
    $wload.frame.list delete 0 [ $wload.frame.list index end ] 

    
    foreach ListBoxLine [ lsort $ItemList ] {
      $wload.frame.list insert end [ join $ListBoxLine ] 
    }
}

#########################################################################
# loadEntries --
#
# Displays in Listbox all the saved Patient settings
#
# Arguments:
# None
# 
# Results:
# Displays Saved Settings in Listbox
#########################################################################
proc loadEntries {} { 
global selectedLine w wload
global headerLabel1
global sortType
global saveFile

  set myDir [file dir [info script]]
  set saveFile $myDir/cpxtests.txt
  set selectedLine ""
  
  # scan through test records if test file exists
  if { [ file exists $saveFile ] } {

    set wload .load
    catch {destroy $wload}
    toplevel $wload

    wm title $wload "Load Tests"
    wm iconname $wload "Load "

    update idletasks
    set x [expr [winfo screenwidth $wload]/5 - [winfo reqwidth $wload]/5 \
	  - [winfo vrootx [winfo parent $wload]]]

    set y [expr [winfo screenheight $wload]/5 - [winfo reqheight $wload]/5 \
	  - [winfo vrooty [winfo parent $wload]]]

    wm geometry $wload +$x+$y 
    set ItemList ""

# Generate Header  for Columns
    set headerLabel1 "       First Name                    Last Name                        Patient ID                Test Date" 
    label $wload.header1 -textvariable headerLabel1 -font {Helvetica 10 bold}  
    grid configure $wload.header1 -column 1 -row 1 -columnspan 4 -sticky w
    
    frame $wload.frame -borderwidth 10
    grid configure $wload.frame -column 1 -row 2 -columnspan 3  -sticky w

    scrollbar $wload.frame.scroll -command "$wload.frame.list yview"
    
    set opt [ listbox $wload.frame.list -yscroll "$wload.frame.scroll set" \
  	-width 75 -height 16 -font {Courier 10} ]
    
    pack $wload.frame.list $wload.frame.scroll -side left -fill y -expand 1

    bind $wload.frame.list <Double-1> {
      set selectedLine [selection get]	    
      loadSettings 
      destroy $wload
    }

    bind $wload.frame.list <ButtonRelease-1> {
      set selectedLine [selection get]
    }

# buttons at bottom 
    frame $wload.buttonframe
    
    button $wload.buttonframe.dismiss -text Dismiss  -width 6 -command "destroy $wload"
    button $wload.buttonframe.select -text Load  -width 6 -command {
                                             loadSettings 
				                     destroy $wload }

    button $wload.buttonframe.delete -text Delete  -width 6 -command { deleteSettings "Load" }
					     

# Generate Sort Option Radio Buttons

    labelframe $wload.buttonframe.sortsel -pady 2 -text "Load Option" -padx 2
    set rad [ radiobutton $wload.buttonframe.sortsel.b1 -variable sortType -text "Last Name" \
	    -value 1 -relief flat -command { getEntries "LastName" } ]
    pack $wload.buttonframe.sortsel.b1  -side top -anchor w 

    radiobutton $wload.buttonframe.sortsel.b2  -variable sortType -text "First Name" \
	    -value 2 -relief flat -command { getEntries "FirstName" }
    pack $wload.buttonframe.sortsel.b2  -side top -anchor w 

    radiobutton $wload.buttonframe.sortsel.b3  -variable sortType -text "Patient ID" \
	    -value 3 -relief flat -command { getEntries "Id" }
    pack $wload.buttonframe.sortsel.b3  -side top -anchor w 

    grid configure $wload.buttonframe.sortsel -column 1 -row 1 -padx 50
    grid configure $wload.buttonframe.select -column 2 -row 1 -padx 50
    grid configure $wload.buttonframe.delete -column 3 -row 1 -padx 50
    grid configure $wload.buttonframe.dismiss -column 4 -row 1 -padx 50

    grid configure $wload.buttonframe -column 1 -row 3 -columnspan 4

# Generate click on Last Name Button
    $rad invoke
  } else {
# No Previous Test file exists	  
  set button [tk_messageBox -icon "warning" -type "ok" \
	-title Message -parent $w\
        -message "No Previous Tests Saved"]
  }
}

#########################################################################
# calcExVals --
#
# Calculate exercise values from variables
#
# Arguments:
# None
# 
# Results:
# Global Vars Set 
#########################################################################
proc calcExVals {} { 
##############################################
# GLOBAL DATA
##############################################
#demographic
global firstName lastName patId tDate age sex height weight baroPr exTimeMin
global exTimeSec termReason termBy doc lowHrResp pcntBf
# Spirometry
global preFev1 preFvc preFev1Fvc preMvv prePFev1 prePFvc prePFev1Fvc prePMvv
global prePPFev1 prePPFvc prePPFev1Fvc prePPMvv postFev1 postFvc postFev1Fvc
global postMvv postPFev1 postPFvc postPFev1Fvc postPMvv postPPFev1 postPPFvc
global postPPFev1Fvc postPPMvv
# Oxygen Uptake
global maxP maxPP maxPPP maxVo2Kg maxVo2Ml maxPVo2Kg maxPVo2Ml maxPPVo2Kg
global maxPPVo2Ml maxR maxPR maxPPR atKg atMl pAtKg pAtMl pPAtKg pPAtMl
global wattsVo2 wattsPVo2 wattsPPVo2
# Cardiovascular
global maxHr pMaxHr pPMaxHr hrVo2 pHrVo2 pPHrVo2 restHr restSBp restDBp
global exSBp exDBp
# Ventilation
global midVeVo2 maxVeVo2 midVeVCo2 maxVeVCo2 midPVeVo2 maxPVeVo2 midPVeVCo2
global maxPVeVCo2 midPPVeVo2 maxPPVeVo2 midPPVeVCo2 maxPPVeVCo2 maxTv maxPTv
global maxPPTv restVe restPVe restPPVe maxVe maxPVe maxPPVe breathRsrv breathPRsrv
global breathPPRsrv
# Gas Exchange
global rO2PetCo2 rO2PacO2 rO2PaO2 rO2Hco3 rO2O2Sat rO2O2 
global rraPetCo2 rraPacO2 rraPaO2 rraHco3 rraO2 rraO2Sat exPetCo2 exPaCo2 exPaO2
global exHco3 exO2Sat maxAa maxVdVt exO2 
# EKG
global restEkg exEkg frpt
# ADDITIONAL EKG
global lead12 myoisc rhythm conduct minab pvcs bpfall

global exbpP aaf abgExer pdvtPre vdvtPpre
global paCo2r paCo2Room paCo2 paCo2Exer paCo2Oxy
global vo2MaxPp 

global tempPrn

global aai ao2 atKg h hco3 hco3r baroPress o2 o2r petCo2Exer petCo2Oxy petCo2Room  po2 po2r respTmp satr wk  

#* counts lines on a page
set  Icount    0      
#* TRUE - have exercise ABG's
set  abgExer  0       
#* TRUE - have rest-o2 ABG's
set  AbgOxy   0       
#* TRUE - have rest-room air ABG's
set  AbgRoom  0       
#* TRUE - low HR response expected
set  BVe      0       
#* TRUE - test terminated by observer
set  Tt        0       


  if { ($termBy == "Observer") } {
    set Tt 1
  } else {
    set Tt 0
  }

  if { ($lowHrResp == "Yes") } {
    set BVe  1
  } else {
    set BVe  0
  }


  set wk [ expr { $weight * 0.454 } ]

#  if { ($pcntBf > 30) } { 
#	 set vo2MaxPp  $maxPPVo2Ml
#       set atKg [ expr { double($maxPVo2Ml) * 0.5 } ]
#  } else {
       set vo2MaxPp  $maxPPVo2Kg
#       set atKg  $atKg
#  }

 ####* section f */
  set exbpP [ expr { 106.0 + ((0.04 * $maxVo2Kg) * $wk) } ] 

##### *section l */
#  set petCo2Room  $rraPetCo2
#  set paCo2Oxy   $rO2PacO2
#  set petCo2Oxy  $rO2PetCo2
#  set petCo2Exer  $exPetCo2

  set paCo2Room   $rraPacO2
  set paCo2Exer   $exPaCo2

#  if { ($paCo2Room == 0 && $petCo2Room != 0) } {
#     set paCo2Room [ expr { $petCo2Room + 1.0 } ]
#  }

#  if { ($paCo2Exer == 0 && $petCo2Exer != 0) } {
#     set paCo2Exer [ expr { 5.5 + (0.9 * $petCo2Exer) - (2.1 * $maxTv) } ]
#  }

#  if { ($paCo2Oxy == 0 && $petCo2Oxy != 0) } {
#     set paCo2Oxy  [ expr { $petCo2Oxy + 1.0 } ]
#  }

  if { ($rraHco3 == 0) } {
    set h  0
  } else {	  
    set h [ expr { 24.5 * (double($paCo2Room) / double($rraHco3)) } ]      
 }
    

  if { ($rraHco3 != 0 && $paCo2Room != 0 && $rraPaO2 != 0) } {
    set AbgRoom  1
  } else {
    set AbgRoom 0
  }

  if { ($exHco3 != 0 && $paCo2Exer != 0 && $exPaO2 != 0) } {
    set abgExer 1
  } else {
    set abgExer 0
  }

  if { ($maxVdVt == 0 && $paCo2Exer != 0) } {
    set maxVdVt [ expr { (double($paCo2Exer) - (0.863 * $maxVo2Kg * $wk * \
                        double($maxR) / double($maxVe))) / double($paCo2Exer) } ]
  }

  if { ($pdvtPre == 0) } {
    set pdvtPre  0.20
  }

  set vdvtPpre [ expr { int(((double($maxVdVt) / double($pdvtPre)) * 100.0) + 0.5) } ]

  if { ($AbgRoom) } {
	  set o2   21
	  set hco3    $rraHco3
	  set paCo2   $paCo2Room
	  set po2     $rraPaO2
  }

#  if { (($rO2Hco3 != 0) && ($paCo2Oxy != 0) && ($rO2PaO2 != 0)) } {
#   set AbgOxy  1
#   set o2 [ expr { $rO2O2 / 100.0 } ]
#   set hco3 $rO2Hco3
#   set paCo2  $paCo2Oxy
#   set po2  $rO2PaO2
#  } else {
#    set AbgOxy 0      
#    set o2   [ expr { $rraO2 / 100.0 } ]
#    set hco3    $rraHco3
#    set paCo2   $paCo2Room
#    set po2     $rraPaO2
#  }

  set baroPress [ expr { $baroPr - 47.0 } ]
  set ao2 [ expr { (0.21 * $baroPress) - ($rraPacO2 / 0.8) - $rraPaO2 } ]

  if { ($AbgRoom) } {
    set aai $ao2
  } else {
    set aai 0
  }

#  if { ($AbgRoom && (! $AbgOxy)) } {
    set paCo2r  $paCo2Room
#    set o2r   [ expr { $rraO2 / 100.0 } ]
    set hco3r  $rraHco3
    set po2r   $rraPaO2
    set satr   $rraO2Sat
#  }

#  if { (!$AbgRoom && $AbgOxy) } {
#    set paCo2r  $paCo2Oxy
#    set o2r  [ expr { $ro2_o2 / 100.0 } ]
#    set hco3r   $ro2_hco3
#    set po2r    $ro2_pao2
#    set satr    $ro2_o2sat
#  } 

  if { ($exO2 == 0) } {
     set exO2  21
  }

#  if { ($AbgRoom && $AbgOxy) } {
#    if { ($exO2 > 21) } {
#      set paCo2r  $paCo2Oxy
#      set o2r [ { $rO2O2 / 100.0 } ]
#      set po2r   $rO2PaO2
#      set hco3r  $rO2Hco3
#      set satr   $rO2O2Sat
#    } else {
#      set paCo2r  $paCo2Room
#      set o2r  [ expr { $rraO2 / 100.0 } ]
#      set po2r   $rraPaO2
#      set hco3r  $rraHco3
#      set satr   $rraO2Sat
#    }
#  }

#  if { ($AbgRoom) } {
#      set paCo2r  $paCo2Room
#      set o2r  [ expr { $rraO2 / 100.0 } ]
#      set po2r   $rraPaO2
#      set hco3r  $rraHco3
#      set satr   $rraO2Sat
#  }

#  if { ($AbgRoom) } {
#	 set aai [ expr { (double($o2r) * double($baroPress)) - ($paCo2r / 0.8) - $po2r } ]
#  } else {
#	set aai 0
#  }
  set respTmp  $maxR

  if { ($abgExer) } {
  	set aaf [ expr { ((21.0 / 100.0) * $baroPress ) - \
        (double($exPaCo2) / double($respTmp)) - $exPaO2 } ]
  } else {
	set aaf  0
  }
}

#########################################################################
# printHeader --
#
# Print Header for Report
#
# Arguments:
# None
# 
# Results:
# Header Appended to tempPrn
#########################################################################
proc printHeader {insertFormFeed} {

#*-----> report format statements <---------------------------------------*/
global patId firstName lastName tDate tempPrn txtDiagnosis
set HospitalName "                   "

    set myDir [file dir [info script]]
    set file $myDir/Hospital.txt
    set fid [open $file r]
    append HospitalName [ format "%-50s" [ read $fid 50 ] ]
    close $fid 

  set FullName ""

  set Fmt "Patient ID %-15.15s %-34.34s %-17.17s\n"
  set FmtD " Diagnosis: %-50.50s"
  set FmtH "%-50.50s"

# conditionally insert formfeed before header
  if { $insertFormFeed } {
    append tempPrn [ format "\f" ]
  }
  
  append tempPrn [ format "%-60.60s" $HospitalName ]
  append tempPrn \
  {              CARDIOPULMONARY EXERCISE (CPET) TESTING

  }  
		     
  set FullName [ string trimright $firstName ]
  append FullName " "
  append FullName [ string trimright $lastName ]   

  append tempPrn [ format $Fmt $patId $FullName $tDate ]
  append tempPrn "\n"

  append tempPrn [ format $FmtD $txtDiagnosis ]
  append tempPrn "\n"

}

#########################################################################
# printTable --
#
# Prints Table of Values for Report
#
# Arguments:
# None
# 
# Results:
# Table Appended to tempPrn
######################################################################### 

proc printTable {} {  
##############################################
# GLOBAL DATA
##############################################
#demographic
global firstName lastName patId tDate age sex height weight baroPr exTimeMin
global exTimeSec termReason termBy doc lowHrResp pcntBf
# Spirometry
global preFev1 preFvc preFev1Fvc preMvv prePFev1 prePFvc prePFev1Fvc prePMvv
global prePPFev1 prePPFvc prePPFev1Fvc prePPMvv postFev1 postFvc postFev1Fvc
global postMvv postPFev1 postPFvc postPFev1Fvc postPMvv postPPFev1 postPPFvc
global postPPFev1Fvc postPPMvv
# Oxygen Uptake
global maxVo2Kg maxVo2Ml maxPVo2Kg maxPVo2Ml maxPPVo2Kg
global maxP maxPMph maxPElev maxRPE
global maxPPVo2Ml maxR maxPR maxPPR atKg atMl pAtKg pAtMl pPAtKg pPAtMl
global wattsVo2 wattsPVo2 wattsPPVo2
# Cardiovascular
global maxHr pMaxHr pPMaxHr hrVo2 pHrVo2 pPHrVo2 restHr restSBp restDBp
global exSBp exDBp
# Ventilation
global midVeVo2 maxVeVo2 midVeVCo2 maxVeVCo2 midPVeVo2 maxPVeVo2 midPVeVCo2
global maxPVeVCo2 midPPVeVo2 maxPPVeVo2 midPPVeVCo2 maxPPVeVCo2 maxTv maxPTv
global maxPPTv restVe restPVe restPPVe maxVe maxPVe maxPPVe breathRsrv breathPRsrv
global breathPPRsrv
# Gas Exchange
global rO2PetCo2 rO2PacO2 rO2PaO2 rO2Hco3 rO2O2Sat rO2O2 
global rraPetCo2 rraPacO2 rraPaO2 rraHco3 rraO2 rraO2Sat exPetCo2 exPaCo2 exPaO2
global exHco3 exO2Sat maxAa maxVdVt exO2
# EKG
global restEkg exEkg frpt
# ADDITIONAL EKG
global lead12 myoisc rhythm conduct minab pvcs bpfall

global exbpP aaf abgExer pdvtPre vdvtPpre
global paCo2r paCo2Room paCo2 paCo2Exer paCo2Oxy

global tempPrn


  set Itmp ""

  set Af 0.0
  set Afp 0.0
  set ExbpPp 0.0
  set R1 0.0


  set ExTime "" 


  
  set Fft \
  " SPIROMETRY                            ACTUAL      PREDICTED    %PREDICTED"

  #*   \                             \    ####.##       ####.##         #### */
  set Fmtt \
      "   %-31.31s   %7.1f       %7.1f        %5.0f\n"

  set Fmttwo \
      "   %-31.31s   %7.2f       %7.2f        %5.0f\n"

  #*   /                             /    ####          ####            #### */
  set Fmtt1 \
      "   %-31.31s   %5.0f         %5.0f          %5.0f\n"

  #*   /                             /      /  /          /  /          /  / */
  set Fmtt11 \
      "   %-31.31s      %4.4s          %4.4s          %4.4s\n"

  set Fmtt12 "   %-31.31s    %6.0f\n"

  #*   /                             /    ####.#        ####.#          #### */
  set Fmtt2 \
      "   %-31.31s    %6.1f        %6.1f        %5.0f\n"
  set Fmtt2zip \
      "   %-31.31s    %6.0f        %6.0f        %5.0f\n"

#  #* Age: ###    Height (in): ###    Weight (lbs): #####    BP: #### */
#  set Fmtt3 \
#  " Age: %-4.0f    Height (in):  %-4.1f   Weight (lbs): %-5.1f    Bar. P.: %-4.0f\n"
#  #* Exercise Time: /   /   (cm): ###            (kg): #####   % Body Fat: #### */
#  set Fmtt4 \
#  " Exercise Time: %-5.5s    (cm): %-4.1f           (kg): %-5.1f    %s Body Fat: %-4.1f\n"

  set Fmtt3 \
  " Age: %-4.0f         Gender: %-6.6s     Height (in) :  %-4.1f      (cm): %-4.1f\n"

  set Fmtt4 \
  " BMI: %-4.1f                            Weight (lbs): %-5.1f      (kg): %-5.1f\n"

  set Fmtt5 \
  " Exercise Time: %-5.5s                      Barometric Pressure (mm Hg): %-4.0f\n"

  set Fmtbl \
  " ABG'S/SaO2                             HCO3    PCO2    PO2    %SAT"

  #*   /                 /               ####    ####    ####    #### */
  set Fmtbl1 \
  "   %-19.19s               %5.0f   %5.0f   %5.0f   %5.0f\n"
  
###########################################
#### Insert text for Report in tempPrn
###########################################


  set ExTime $exTimeMin:$exTimeSec

  set HeightCm [ expr {$height * 2.54} ]
  set WeightKg [ expr {$weight * 0.454} ]
  
#  append tempPrn [ format $Fmtt3 $age $height $weight $baroPr ]
#  append tempPrn [ format $Fmtt4 $ExTime  $HeightCm \
                           $WeightKg "%" $pcntBf ]
  append tempPrn [ format $Fmtt3 $age $sex $height $HeightCm ]
  append tempPrn [ format $Fmtt4 $pcntBf $weight $WeightKg ]
  append tempPrn [ format $Fmtt5 $ExTime  $baroPr ]

#  append tempPrn "\n"

  append tempPrn "                               RESULTS\n"

  append tempPrn "\n"
  append tempPrn [ format "%s\n" $Fft ]
  append tempPrn " Pre Exercise\n"

  append tempPrn [ format $Fmttwo "FEV1 (L BTPS)" $preFev1 \
                          $prePFev1  $prePPFev1 ]

  append tempPrn [ format $Fmttwo "FVC (L BTPS)" $preFvc \
                          $prePFvc    $prePPFvc ]

  append tempPrn  [ format $Fmtt2zip "ratio (%)"  $preFev1Fvc \
                           $prePFev1Fvc $prePPFev1Fvc ]

  append tempPrn  [ format $Fmtt2zip "MVV (L BTPS)"  $preMvv \
                           $prePMvv $prePPMvv ]

  append tempPrn  " Post Exercise\n"

  append tempPrn  [ format $Fmttwo "FEV1 (L BTPS)" $postFev1 \
                          $postPFev1    $postPPFev1 ]

  append tempPrn  [ format $Fmttwo "FVC (L BTPS)" $postFvc \
                          $postPFvc    $postPPFvc ]

  append tempPrn  [ format $Fmtt2zip "ratio (%)"    $postFev1Fvc \
                           $postPFev1Fvc $postPPFev1Fvc ]

  append tempPrn  [ format $Fmtt2zip "MVV (L BTPS)"   $postMvv \
                           $postPMvv $postPPMvv ]

  append tempPrn  "\n"
  append tempPrn  " CARDIOPULMONARY\n"
  append tempPrn  "\n"

  append tempPrn  [ format $Fmtt "VO2max (ml/kg/min)"  $maxVo2Kg \
                           $maxPVo2Kg $maxPPVo2Kg ]

  append tempPrn  [ format $Fmtt2zip "VO2max (ml/min)"  $maxVo2Ml \
                           $maxPVo2Ml $maxPPVo2Ml ]

  append tempPrn  [ format $Fmtt2zip "HR/VO2 (beats/L STPD)" $hrVo2 \
                          $pHrVo2 $pPHrVo2 ]

  append tempPrn  [ format $Fmtt12 "HR rest (bpm)" $restHr ]

  append tempPrn  [ format $Fmtt2zip "HR max (bpm)"  $maxHr \
                           $pMaxHr $pPMaxHr ]

  if { ($exbpP != 0) } {
     set ExbpPp  [ expr { int((double($exSBp) / double($exbpP) * 100 + 0.5)) } ]
  }

  append tempPrn  [ format $Fmtt2zip "Max systolic BP (mmHg)" $exSBp \
                           $exbpP $ExbpPp ]

  append tempPrn  [ format $Fmtt "Vo2/Watts (ml/W)" $wattsVo2 \
                          $wattsPVo2  $wattsPPVo2 ]

  append tempPrn  [ format $Fmtt "Maximum R  (VCo2/Vo2)" $maxR \
                          $maxPR  $maxPPR ]

  append tempPrn  [ format $Fmtt2zip "Anaerobic threshold (ml/min)" $atMl \
                           $pAtMl $pPAtMl ]

  if { ($maxVo2Kg != 0) } {
    set R1  [ expr {double($atKg) / double($maxVo2Kg) * 100.0} ]
    set R1P [ expr {double($R1) / 0.5 } ]
  } else {
    set R1  0
  }
  
  append tempPrn  [ format $Fmtt2zip "AT/VO2 (%)" $R1 50 $R1P ]


  append tempPrn  "\n"
  append tempPrn  " RESPIRATORY\n"
  append tempPrn  "\n"

  append tempPrn  [ format $Fmtt2 "Rest ventilation (L BTPS/min)" $restVe \
                           $restPVe $restPPVe ]

  append tempPrn  [ format $Fmtt2 "Ve/VO2 mid (L BTPS/L STPD)" $midVeVo2 \
                           $midPVeVo2 $midPPVeVo2 ]

  append tempPrn  [ format $Fmtt2 "Ve/VO2 max (L BTPS/L STPD)" $maxVeVo2 \
                           $maxPVeVo2 $maxPPVeVo2 ]

  append tempPrn  [ format $Fmtt2 "Ve/VCO2 mid (L BTPS/L STPD)" $midVeVCo2 \
                           $midPVeVCo2 $midPPVeVCo2 ] 

  append tempPrn  [ format $Fmtt2 "Ve/VCO2 max (L BTPS/L STPD)" $maxVeVCo2 \
                           $maxPVeVCo2 $maxPPVeVCo2 ] 

  append tempPrn  [ format $Fmtt "Max tidal Vt (L BTPS)" $maxTv \
                          $maxPTv $maxPPTv ]

  append tempPrn  [ format $Fmtt2 "Max ventilation (L BTPS/min)" $maxVe \
                           $maxPVe $maxPPVe ]

  append tempPrn  [ format $Fmtt2 "Breathing Reserve (%)"  $breathRsrv \
                           $breathPRsrv $breathPPRsrv ]

  set Af   30
  set Afp  [ expr {double($maxAa) / double($Af) * 100.0} ]

  if { (! $abgExer) } {
    append tempPrn  [ format $Fmtt11 "Exercise (A-a)o2 (mmHg)" "" "30" "" ]
  } else {
    append tempPrn  [ format $Fmtt2zip "Exercise (A-a)o2 (mmHg)" $maxAa $Af $Afp ]
  }

  append tempPrn  [ format $Fmttwo "Exercise Vd/Vt (fraction)" $maxVdVt \
                          $pdvtPre $vdvtPpre ]

  append tempPrn  "\n"
  append tempPrn  [ format "%s\n\n" $Fmtbl ] 

  append tempPrn  [ format $Fmtbl1 "Rest (Room air)"  \
                            $rraHco3 $paCo2Room \
                            $rraPaO2 $rraO2Sat ]


  append tempPrn  [ format $Fmtbl1 "Exercise (Room air)" $exHco3 \
                            $paCo2Exer $exPaO2 $exO2Sat ]

  append tempPrn  "\n"

  if { [string length $maxP] == 0 } {	  
    append tempPrn [ format " Max Power                 %s Mph   %s Pct Elevation\n" $maxPMph $maxPElev ]
  } else {
    append tempPrn [ format " Max Power                 %s Watts\n" $maxP ]	  
  }


  append tempPrn  [ format " Max RPE:                  %s/10\n" \
                            $maxRPE ]
 
  append tempPrn  [ format " Resting blood pressure:    %s/%s\n" \
                            $restSBp $restDBp ]

  append tempPrn  [ format " Exercise blood pressure:   %s/%s\n" \
                            $exSBp $exDBp ]

}
#########################################################################
# importEntries --
#
# Loads current values from a specified test record in the test settings
# file cpximport.txt
#
# Arguments:
# none
# 
# 
# Results:
# Import settings from file cpximport.txt
#########################################################################

proc importEntries {} {

#demographic
global firstName lastName patId tDate age sex height weight baroPr exTimeMin
global exTimeSec termReason termBy doc lowHrResp txtDiagnosis
# Spirometry
global preFev1 preFvc preMvv postFev1 postFvc postMvv 
global prePFev1 prePFvc prePMvv postPFev1 postPFvc postPMvv 
# Oxygen Uptake
global maxP maxPMph maxPElev maxRPE maxVo2Kg maxVo2Ml maxR atKg atMl 
global maxPVo2Kg maxPVo2Ml maxPR pAtKg pAtMl 
global wattsVo2 wattsPVo2
# Cardiovascular
global maxHr hrVo2 restHr restSBp restDBp exSBp exDBp
global pMaxHr pHrVo2 
# Ventilation
global midVeVo2 maxVeVo2 midVeVCo2 maxVeVCo2 maxTv restVe maxVe breathRsrv
global midPVeVo2 maxPVeVo2 midPVeVCo2 maxPVeVCo2 maxPTv restPVe maxPVe breathPRsrv
# Gas Exchange
global exPetCo2 exPaCo2 exPaO2 exHco3 exO2Sat rraPetCo2 rraPacO2 rraPaO2 rraHco3 rraO2Sat
# EKG
global restEkg exEkg frpt lead12 myoisc rhythm conduct minab pvcs bpfall mmSt stType hr 
global selectedLine

clearEntry
    set ItemNumber 0
	
    set myDir [file dir [info script]]
    set file $myDir/cpximport.txt
    set fid [open $file r]

    seek $fid 0 start
  
#demographic
# read variables from file
    set firstName [ string trimright [ read $fid 20 ] ]
# Skip over comma
    read $fid 1
    set lastName [ string trimright [ read $fid 20 ] ]
    read $fid 1
    set patId [ string trimright [ read $fid 15 ] ]
    read $fid 1
    set tDate [ string trimright [ read $fid 17 ] ]
    read $fid 1
    set age [ string trimright [ read $fid 3 ] ]
    read $fid 1
    set sex [ string trimright [ read $fid 6 ] ]
    read $fid 1
    set height [ string trimright [ read $fid 4 ] ]
    read $fid 1
    set weight [ string trimright [ read $fid 5 ] ]
    read $fid 1
    set baroPr [ string trimright [ read $fid 4 ] ]
    read $fid 1
    set exTimeMin [ string trimright [ read $fid 2 ] ]
    read $fid 1
    set exTimeSec [ string trimright [ read $fid 2 ] ]
    read $fid 1
    set termReason [ string trimright [ read $fid 30 ] ]
    read $fid 1
    set termBy [ string trimright [ read $fid 8 ] ]
    read $fid 1
    set doc [ string trimright [ read $fid 50 ] ]
    read $fid 1
    set txtDiagnosis [ string trimright [ read $fid 50 ] ]
    read $fid 1
    set lowHrResp [ string trimright [ read $fid 3 ] ]
    read $fid 1
  
# Spirometry  
    set preFev1 [ string trimright [ read $fid 4 ] ]
    read $fid 1
    set preFvc [ string trimright [ read $fid 4 ] ]
    read $fid 1
    set preMvv [ string trimright [ read $fid 5 ] ]
    read $fid 1
    set postFev1 [ string trimright [ read $fid 4 ] ]
    read $fid 1
    set postFvc [ string trimright [ read $fid 4 ] ]
    read $fid 1
    set postMvv [ string trimright [ read $fid 5 ] ]
    read $fid 1
  
# Oxygen Uptake
    set maxP [ string trimright [ read $fid 4 ] ]
    read $fid 1
    set maxPMph [ string trimright [ read $fid 3 ] ]
    read $fid 1
    set maxPElev [ string trimright [ read $fid 3 ] ]
    read $fid 1
    set maxRPE [ string trimright [ read $fid 4 ] ]    
    read $fid 1
    set maxVo2Kg [ string trimright [ read $fid 5 ] ]
    read $fid 1
    set maxVo2Ml [ string trimright [ read $fid 6 ] ]
    read $fid 1
    set maxR [ string trimright [ read $fid 5 ] ]
    read $fid 1
    set atKg [ string trimright [ read $fid 5 ] ]
    read $fid 1
    set atMl [ string trimright [ read $fid 6 ] ]
    read $fid 1

# Cardiovascular  
    set maxHr [ string trimright [ read $fid 5 ] ]
    read $fid 1
    set hrVo2 [ string trimright [ read $fid 5 ] ]
    read $fid 1
    set restHr [ string trimright [ read $fid 5 ] ]
    read $fid 1
    set restSBp [ string trimright [ read $fid 3 ] ]
    read $fid 1
    set restDBp [ string trimright [ read $fid 3 ] ]
    read $fid 1
    set exSBp [ string trimright [ read $fid 3 ] ]
    read $fid 1
    set exDBp [ string trimright [ read $fid 3 ] ]
    read $fid 1

# Ventilation  
    set midVeVo2 [ string trimright [ read $fid 4 ] ]
    read $fid 1
    set maxVeVo2 [ string trimright [ read $fid 4 ] ]
    read $fid 1
    set midVeVCo2 [ string trimright [ read $fid 4 ] ]
    read $fid 1
    set maxVeVCo2 [ string trimright [ read $fid 4 ] ]
    read $fid 1
    set maxTv [ string trimright [ read $fid 4 ] ]
    read $fid 1
    set restVe [ string trimright [ read $fid 4 ] ]
    read $fid 1
    set maxVe [ string trimright [ read $fid 4 ] ]
    read $fid 1
    set breathRsrv [ string trimright [ read $fid 4 ] ]
    read $fid 1
  
# Gas Exchange  
    set rraPetCo2 [ string trimright [ read $fid 4 ] ]
    read $fid 1
    set rraPacO2 [ string trimright [ read $fid 4 ] ]
    read $fid 1
    set rraPaO2 [ string trimright [ read $fid 4 ] ]
    read $fid 1
    set rraHco3 [ string trimright [ read $fid 4 ] ]
    read $fid 1
    set rraO2Sat [ string trimright [ read $fid 4 ] ]
    read $fid 1
    set exPetCo2 [ string trimright [ read $fid 4 ] ]
    read $fid 1
    set exPaCo2 [ string trimright [ read $fid 4 ] ]
    read $fid 1
    set exPaO2 [ string trimright [ read $fid 4 ] ]
    read $fid 1
    set exHco3 [ string trimright [ read $fid 4 ] ]
    read $fid 1
    set exO2Sat [ string trimright [ read $fid 4 ] ]
  
    read $fid 1

 # EKG restEkg
    set restEkg [ string trimright [ read $fid 14 ] ]
    read $fid 1
    set exEkg [ string trimright [ read $fid 14 ] ]
    read $fid 1
    set frpt [ string trimright [ read $fid 3 ] ]
    read $fid 1
    set lead12 [ string trimright [ read $fid 3 ] ]
    read $fid 1
    set myoisc [ string trimright [ read $fid 3 ] ]
    read $fid 1
    set rhythm [ string trimright [ read $fid 3 ] ]
    read $fid 1
    set conduct [ string trimright [ read $fid 3 ] ]
    read $fid 1
    set minab [ string trimright [ read $fid 3 ] ]
    read $fid 1
    set pvcs [ string trimright [ read $fid 3 ] ]
    read $fid 1
    set bpfall [ string trimright [ read $fid 3 ] ]
    read $fid 1
    set mmSt [ string trimright [ read $fid 3 ] ]
    read $fid 1
    set stType [ string trimright [ read $fid 10 ] ]
    read $fid 1
    set hr [ string trimright [ read $fid 3 ] ]
    read $fid 1
# Read predicted values
# Spirometry  
    set prePFev1 [ string trimright [ read $fid 4 ] ]
    read $fid 1
    set prePFvc [ string trimright [ read $fid 4 ] ]
    read $fid 1
    set prePMvv [ string trimright [ read $fid 5 ] ]
    read $fid 1
    set postPFev1 [ string trimright [ read $fid 4 ] ]
    read $fid 1
    set postPFvc [ string trimright [ read $fid 4 ] ]
    read $fid 1
    set postPMvv [ string trimright [ read $fid 5 ] ]
    read $fid 1
  
# Oxygen Uptake
    set maxPVo2Kg [ string trimright [ read $fid 5 ] ]
    read $fid 1
    set maxPVo2Ml [ string trimright [ read $fid 6 ] ]
    read $fid 1
    set maxPR [ string trimright [ read $fid 5 ] ]
    read $fid 1
    set pAtKg [ string trimright [ read $fid 5 ] ]
    read $fid 1
    set pAtMl [ string trimright [ read $fid 6 ] ]
    read $fid 1

# Cardiovascular  
    set pMaxHr [ string trimright [ read $fid 5 ] ]
    read $fid 1
    set pHrVo2 [ string trimright [ read $fid 5 ] ]
    read $fid 1

# Ventilation  
    set midPVeVo2 [ string trimright [ read $fid 4 ] ]
    read $fid 1
    set maxPVeVo2 [ string trimright [ read $fid 4 ] ]
    read $fid 1
    set midPVeVCo2 [ string trimright [ read $fid 4 ] ]
    read $fid 1
    set maxPVeVCo2 [ string trimright [ read $fid 4 ] ]
    read $fid 1
    set maxPTv [ string trimright [ read $fid 4 ] ]
    read $fid 1
    set restPVe [ string trimright [ read $fid 4 ] ]
    read $fid 1
    set maxPVe [ string trimright [ read $fid 4 ] ]
    read $fid 1
    set breathPRsrv [ string trimright [ read $fid 4 ] ]
    read $fid 1
# New Watts/VO2 values
    set wattsVo2 [ string trimright [ read $fid 5 ] ]
    read $fid 1
    set wattsPVo2 [ string trimright [ read $fid 5 ] ]
    read $fid 1

    close $fid

# update Calculations and predicted values/ Update EKG Controls
    calcExVals
    calcPred
    updateEkg
}

proc exportEntries {} { 
##############################################
# GLOBAL DATA
##############################################
global w
#demographic
global firstName lastName patId tDate age sex height weight baroPr exTimeMin
global exTimeSec termReason termBy doc lowHrResp txtDiagnosis
# Spirometry
global preFev1 preFvc preMvv postFev1 postFvc postMvv 
global prePFev1 prePFvc prePMvv postPFev1 postPFvc postPMvv 
# Oxygen Uptake
global maxP maxPMph maxPElev maxRPE maxVo2Kg maxVo2Ml maxR atKg atMl 
global maxPVo2Kg maxPVo2Ml maxPR pAtKg pAtMl 
global wattsVo2 wattsPVo2 wattsPPvo2
# Cardiovascular
global maxHr hrVo2 restHr restSBp restDBp exSBp exDBp
global pMaxHr pHrVo2 
# Ventilation
global midVeVo2 maxVeVo2 midVeVCo2 maxVeVCo2 maxTv restVe maxVe breathRsrv
global midPVeVo2 maxPVeVo2 midPVeVCo2 maxPVeVCo2 maxPTv restPVe maxPVe breathPRsrv
# Gas Exchange
global exPetCo2 exPaCo2 exPaO2 exHco3 exO2Sat rraPetCo2 rraPacO2 rraPaO2 rraHco3 rraO2Sat
# EKG
global restEkg exEkg frpt lead12 myoisc rhythm conduct minab pvcs bpfall mmSt stType hr 

global selectedLine 

global minDemoDataEntered dataChecked
set dataChecked [ minDemoDataEntered ]

  if { ( $dataChecked == 0 ) } {
    return 0
  }

 # add record to file 
    set myDir [file dir [info script]]
    set file $myDir/cpxexport.txt
    set fid [open $file w]

# configure CR+LF for a new line
    fconfigure $fid -translation crlf

# save variables to file - padded with spaces at the end
  puts -nonewline $fid [ string range [ format "%s%20s" $firstName " "]  0 19 ]
  puts -nonewline $fid "," 
  puts -nonewline $fid [ string range [ format "%s%20s" $lastName " "]  0 19 ] 
  puts -nonewline $fid ","   
  puts -nonewline $fid [ string range [ format "%s%15s" $patId " "] 0 14 ] 
  puts -nonewline $fid "," 
  puts -nonewline $fid [ string range [ format "%s%17s" $tDate " "] 0 16 ] 
  puts -nonewline $fid "," 
  puts -nonewline $fid [ string range [ format "%s%3s" $age " "] 0 2 ] 
  puts -nonewline $fid "," 
  puts -nonewline $fid [ string range [ format "%s%6s" $sex " "] 0 5 ] 
  puts -nonewline $fid "," 
  puts -nonewline $fid [ string range [ format "%s%4s" $height " "] 0 3 ] 
  puts -nonewline $fid "," 
  puts -nonewline $fid [ string range [ format "%s%5s" $weight " "] 0 4 ] 
  puts -nonewline $fid "," 
  puts -nonewline $fid [ string range [ format "%s%4s" $baroPr " "] 0 3 ]
  puts -nonewline $fid "," 

  puts -nonewline $fid [ string range [ format "%s%2s" $exTimeMin " "] 0 1 ] 
  puts -nonewline $fid "," 
  puts -nonewline $fid [ string range [ format "%s%2s" $exTimeSec " "] 0 1 ] 
  puts -nonewline $fid "," 
  puts -nonewline $fid [ string range [ format "%s%30s" $termReason " "] 0 29 ] 
  puts -nonewline $fid "," 
  puts -nonewline $fid [ string range [ format "%s%8s" $termBy " "] 0 7 ] 
  puts -nonewline $fid "," 
  puts -nonewline $fid [ string range [ format "%s%50s" $doc " "] 0 49 ] 
  puts -nonewline $fid "," 
  puts -nonewline $fid [ string range [ format "%s%50s" $txtDiagnosis " "] 0 49 ] 
  puts -nonewline $fid "," 
  puts -nonewline $fid [ string range [ format "%s%3s" $lowHrResp " "] 0 2 ] 
  puts -nonewline $fid "," 
# Saving Actual Values  
  puts -nonewline $fid [ string range [ format "%s%4s" $preFev1 " "] 0 3 ] 
  puts -nonewline $fid "," 
  puts -nonewline $fid [ string range [ format "%s%4s" $preFvc " "] 0 3 ] 
  puts -nonewline $fid "," 
  puts -nonewline $fid [ string range [ format "%s%5s" $preMvv " "] 0 4 ] 
  puts -nonewline $fid "," 
  puts -nonewline $fid [ string range [ format "%s%4s" $postFev1 " "] 0 3 ] 
  puts -nonewline $fid "," 
  puts -nonewline $fid [ string range [ format "%s%4s" $postFvc " "] 0 3 ] 
  puts -nonewline $fid "," 
  puts -nonewline $fid [ string range [ format "%s%5s" $postMvv " "] 0 4 ] 
  puts -nonewline $fid "," 
    
  puts -nonewline $fid [ string range [ format "%s%4s" $maxP " "] 0 3 ] 
  puts -nonewline $fid "," 
  puts -nonewline $fid [ string range [ format "%s%3s" $maxPMph " "] 0 2 ] 
  puts -nonewline $fid "," 
  puts -nonewline $fid [ string range [ format "%s%3s" $maxPElev " "] 0 2 ] 
  puts -nonewline $fid "," 
  puts -nonewline $fid [ string range [ format "%s%4s" $maxRPE " "] 0 3 ] 
  puts -nonewline $fid "," 
  puts -nonewline $fid [ string range [ format "%s%5s" $maxVo2Kg " "] 0 4 ] 
  puts -nonewline $fid "," 
  puts -nonewline $fid [ string range [ format "%s%6s" $maxVo2Ml " "] 0 5 ] 
  puts -nonewline $fid "," 
  puts -nonewline $fid [ string range [ format "%s%5s" $maxR " "] 0 4 ] 
  puts -nonewline $fid "," 
  puts -nonewline $fid [ string range [ format "%s%5s" $atKg " "] 0 4 ] 
  puts -nonewline $fid "," 
  puts -nonewline $fid [ string range [ format "%s%6s" $atMl " "] 0 5 ] 
  puts -nonewline $fid "," 
      
  puts -nonewline $fid [ string range [ format "%s%5s" $maxHr " "] 0 4 ] 
  puts -nonewline $fid "," 
  puts -nonewline $fid [ string range [ format "%s%5s" $hrVo2 " "] 0 4 ] 
  puts -nonewline $fid "," 
  puts -nonewline $fid [ string range [ format "%s%5s" $restHr " "] 0 4 ] 
  puts -nonewline $fid "," 
  puts -nonewline $fid [ string range [ format "%s%3s" $restSBp " "] 0 2 ] 
  puts -nonewline $fid "," 
  puts -nonewline $fid [ string range [ format "%s%3s" $restDBp " "] 0 2 ] 
  puts -nonewline $fid "," 
  puts -nonewline $fid [ string range [ format "%s%3s" $exSBp " "] 0 2 ] 
  puts -nonewline $fid "," 
  puts -nonewline $fid [ string range [ format "%s%3s" $exDBp " "] 0 2 ] 
  puts -nonewline $fid "," 
      
  puts -nonewline $fid [ string range [ format "%s%4s" $midVeVo2 " "] 0 3 ] 
  puts -nonewline $fid "," 
  puts -nonewline $fid [ string range [ format "%s%4s" $maxVeVo2 " "] 0 3 ] 
  puts -nonewline $fid "," 
  puts -nonewline $fid [ string range [ format "%s%4s" $midVeVCo2 " "] 0 3 ] 
  puts -nonewline $fid "," 
  puts -nonewline $fid [ string range [ format "%s%4s" $maxVeVCo2 " "] 0 3 ] 
  puts -nonewline $fid "," 
  puts -nonewline $fid [ string range [ format "%s%4s" $maxTv " "] 0 3 ] 
  puts -nonewline $fid "," 
  puts -nonewline $fid [ string range [ format "%s%4s" $restVe " "] 0 3 ] 
  puts -nonewline $fid "," 
  puts -nonewline $fid [ string range [ format "%s%4s" $maxVe " "] 0 3 ] 
  puts -nonewline $fid "," 
  puts -nonewline $fid [ string range [ format "%s%4s" $breathRsrv " "] 0 3 ] 
  puts -nonewline $fid "," 

# Saving Values with no predictions
  puts -nonewline $fid [ string range [ format "%s%4s" $rraPetCo2 " "] 0 3 ] 
  puts -nonewline $fid "," 
  puts -nonewline $fid [ string range [ format "%s%4s" $rraPacO2 " "] 0 3 ] 
  puts -nonewline $fid "," 
  puts -nonewline $fid [ string range [ format "%s%4s" $rraPaO2 " "] 0 3 ] 
  puts -nonewline $fid "," 
  puts -nonewline $fid [ string range [ format "%s%4s" $rraHco3 " "] 0 3 ] 
  puts -nonewline $fid "," 
  puts -nonewline $fid [ string range [ format "%s%4s" $rraO2Sat " "] 0 3 ] 
  puts -nonewline $fid "," 
  puts -nonewline $fid [ string range [ format "%s%4s" $exPetCo2 " "] 0 3 ] 
  puts -nonewline $fid "," 
  puts -nonewline $fid [ string range [ format "%s%4s" $exPaCo2 " "] 0 3 ] 
  puts -nonewline $fid "," 
  puts -nonewline $fid [ string range [ format "%s%4s" $exPaO2 " "] 0 3 ] 
  puts -nonewline $fid "," 
  puts -nonewline $fid [ string range [ format "%s%4s" $exHco3 " "] 0 3 ] 
  puts -nonewline $fid "," 
  puts -nonewline $fid [ string range [ format "%s%4s" $exO2Sat " "] 0 3 ] 
  puts -nonewline $fid "," 
  
  puts -nonewline $fid [ string range [ format "%s%14s" $restEkg " "] 0 13 ] 
  puts -nonewline $fid "," 
  puts -nonewline $fid [ string range [ format "%s%14s" $exEkg " "] 0 13 ] 
  puts -nonewline $fid "," 
  puts -nonewline $fid [ string range [ format "%s%3s" $frpt " "] 0 2 ] 
  puts -nonewline $fid "," 
  puts -nonewline $fid [ string range [ format "%s%3s" $lead12 " "] 0 2 ] 
  puts -nonewline $fid "," 
  puts -nonewline $fid [ string range [ format "%s%3s" $myoisc " "] 0 2 ] 
  puts -nonewline $fid "," 
  puts -nonewline $fid [ string range [ format "%s%3s" $rhythm " "] 0 2 ] 
  puts -nonewline $fid "," 
  puts -nonewline $fid [ string range [ format "%s%3s" $conduct " "] 0 2 ] 
  puts -nonewline $fid "," 
  puts -nonewline $fid [ string range [ format "%s%3s" $minab " "] 0 2 ] 
  puts -nonewline $fid "," 
  puts -nonewline $fid [ string range [ format "%s%3s" $pvcs " "] 0 2 ] 
  puts -nonewline $fid "," 
  puts -nonewline $fid [ string range [ format "%s%3s" $bpfall " "] 0 2 ] 
  puts -nonewline $fid "," 
  puts -nonewline $fid [ string range [ format "%s%3s" $mmSt " "] 0 2 ] 
  puts -nonewline $fid "," 
  puts -nonewline $fid [ string range [ format "%s%10s" $stType " "] 0 9 ] 
  puts -nonewline $fid "," 
  puts -nonewline $fid [ string range [ format "%s%3s" $hr " "] 0 2 ] 
  puts -nonewline $fid "," 

# Saving Predicted Values  
  puts -nonewline $fid [ string range [ format "%s%4s" $prePFev1 " "] 0 3 ] 
  puts -nonewline $fid "," 
  puts -nonewline $fid [ string range [ format "%s%4s" $prePFvc " "] 0 3 ] 
  puts -nonewline $fid "," 
  puts -nonewline $fid [ string range [ format "%s%5s" $prePMvv " "] 0 4 ] 
  puts -nonewline $fid "," 
  puts -nonewline $fid [ string range [ format "%s%4s" $postPFev1 " "] 0 3 ] 
  puts -nonewline $fid "," 
  puts -nonewline $fid [ string range [ format "%s%4s" $postPFvc " "] 0 3 ] 
  puts -nonewline $fid "," 
  puts -nonewline $fid [ string range [ format "%s%5s" $postPMvv " "] 0 4 ] 
  puts -nonewline $fid "," 
    
  puts -nonewline $fid [ string range [ format "%s%5s" $maxPVo2Kg " "] 0 4 ] 
  puts -nonewline $fid "," 
  puts -nonewline $fid [ string range [ format "%s%6s" $maxPVo2Ml " "] 0 5 ] 
  puts -nonewline $fid "," 
  puts -nonewline $fid [ string range [ format "%s%5s" $maxPR " "] 0 4 ] 
  puts -nonewline $fid "," 
  puts -nonewline $fid [ string range [ format "%s%5s" $pAtKg " "] 0 4 ] 
  puts -nonewline $fid "," 
  puts -nonewline $fid [ string range [ format "%s%6s" $pAtMl " "] 0 5 ] 
  puts -nonewline $fid "," 
      
  puts -nonewline $fid [ string range [ format "%s%5s" $pMaxHr " "] 0 4 ] 
  puts -nonewline $fid "," 
  puts -nonewline $fid [ string range [ format "%s%5s" $pHrVo2 " "] 0 4 ] 
  puts -nonewline $fid "," 
      
  puts -nonewline $fid [ string range [ format "%s%4s" $midPVeVo2 " "] 0 3 ] 
  puts -nonewline $fid "," 
  puts -nonewline $fid [ string range [ format "%s%4s" $maxPVeVo2 " "] 0 3 ] 
  puts -nonewline $fid "," 
  puts -nonewline $fid [ string range [ format "%s%4s" $midPVeVCo2 " "] 0 3 ] 
  puts -nonewline $fid "," 
  puts -nonewline $fid [ string range [ format "%s%4s" $maxPVeVCo2 " "] 0 3 ] 
  puts -nonewline $fid "," 
  puts -nonewline $fid [ string range [ format "%s%4s" $maxPTv " "] 0 3 ] 
  puts -nonewline $fid "," 
  puts -nonewline $fid [ string range [ format "%s%4s" $restPVe " "] 0 3 ] 
  puts -nonewline $fid "," 
  puts -nonewline $fid [ string range [ format "%s%4s" $maxPVe " "] 0 3 ] 
  puts -nonewline $fid "," 
  puts -nonewline $fid [ string range [ format "%s%4s" $breathPRsrv " "] 0 3 ] 
  puts -nonewline $fid "," 
#wattsVo2 added
  puts -nonewline $fid [ string range [ format "%s%5s" $wattsVo2 " "] 0 4 ] 
  puts -nonewline $fid "," 
  puts -nonewline $fid [ string range [ format "%s%5s" $wattsPVo2 " "] 0 4 ] 
  puts $fid "," 

  close $fid
}
