# Supplementary material for: Software for interpreting cardiopulmonary exercise tests
Source: BMC Pulm Med. 2007 Oct 23;7:15. doi: 10.1186/1471-2466-7-15 (PMC2121644; doi:10.1186/1471-2466-7-15)
Supplement: Additional file 3 — CPX. These are the program files required to run the program in Windows. [file 1471-2466-7-15-S3.zip › CPX/CPX.TCL]

#!/bin/sh
# the next line restarts using wish \
exec wish "$0" "$@"

# cpx.tcl --
#
#
# Cardiopulmonary Exercise Program
#
# A Cardiopulmonary Exercise Application for Tcl/Tk
# $Revision: 1.0 $
#
# This library is free software; you can redistribute it and/or
# modify it under the terms of the GNU Library General Public
# License as published by the Free Software Foundation; either
# version 2 of the License, or (at your option) any later version.
#
# This library is distributed in the hope that it will be useful,
# but WITHOUT ANY WARRANTY; without even the implied warranty of
# MERCHANTABILITY or FITNESS FOR A PARTICULAR PURPOSE.  See the GNU
# Library General Public License for more details.
# 
# You should have received a copy of the GNU Library General Public
# License along with this library; if not, write to the
# Free Software Foundation, Inc., 59 Temple Place - Suite 330,
# Boston, MA  02111-1307, USA.
#

# figure out where I am

set myDir [file dir [info script]]


source $myDir/globvar.tcl
source $myDir/calc.tcl
source $myDir/notebook.tcl
source $myDir/datechooser.tcl
source $myDir/calcex.tcl
source $myDir/interp.tcl


    
package require datechooser 0.8
catch {namespace import datechooser::*}

array set widgetFont {
    main   {Palamino 14}
    bold   {Palamino 14 bold}
    title  {Palamino 18 bold}
    status {Palamino 12 bold}
    vars   {Palamino 14}
    normal {CourierNew 8}
}


#########################################################################
# aboutPage --
#
# Displays information about the program
#
# Arguments:
# None
# 
# Results:
# Displays Program Info
#########################################################################
proc aboutPage {} { 
  tk_messageBox -icon info -type ok -title "About CPX Exercise Program" -message \
"Cardiopulmonary Exercise Program

Version 1.06 30 July 2007

Robert Ross MD
David Cory MD
Bruce Anderson
Tyke Law"

}

#########################################################################
# aboutLicense --
#
# Displays information about licensing
#
# Arguments:
# None
# 
# Results:
# Displays License Info
#########################################################################
proc aboutLicense {} { 
global myDir
  if { [ file exists "c:\\Program Files\\Windows NT\\Accessories\\wordpad.exe" ] } {
    exec "c:\\Program Files\\Windows NT\\Accessories\\wordpad.exe" $myDir/License.txt &
  } elseif { [ file exists "c:\\Program Files\\Accessories\\wordpad.exe" ] } {
      exec "c:\\Program Files\\Accessories\\wordpad.exe" $myDir/License.txt &	 
  } else {
# If running on MAC user must view file
	if { [ file exists "/usr/bin/open" ] } {
		exec open -e $myDir/License.txt &
	} else {
		tk_messageBox -icon info -type ok -title "License Agreement" -message \
		"Please use a text editor to open and view file License.txt"
	}
  }
}
#########################################################################
# generalInformation --
#
# Displays information about contacts, etc
#
# Arguments:
# None
# 
# Results:
# Displays General Info
#########################################################################
proc generalInformation {} { 
global myDir
  if { [ file exists "c:\\Program Files\\Windows NT\\Accessories\\wordpad.exe" ] } {
    exec "c:\\Program Files\\Windows NT\\Accessories\\wordpad.exe" $myDir/CPXinfo.txt &
  } elseif { [ file exists "c:\\Program Files\\Accessories\\wordpad.exe" ] } {
      exec "c:\\Program Files\\Accessories\\wordpad.exe" $myDir/CPXinfo.txt &	 
  } else {
# If running on MAC user must view file
	if { [ file exists "/usr/bin/open" ] } {	
		exec open -e $myDir/CPXinfo.txt &
	} else {
		tk_messageBox -icon info -type ok -title "General Information" -message \
		"Please use a text editor to open and view file CPXinfo.txt"
	}
  }
}

proc physiologicalConcepts {} {
global myDir
  if { [ file exists "c:\\Program Files\\Windows NT\\Accessories\\wordpad.exe" ] } {
    exec "c:\\Program Files\\Windows NT\\Accessories\\wordpad.exe" $myDir/XINTweb.txt &
  } elseif { [ file exists "c:\\Program Files\\Accessories\\wordpad.exe" ] } {
      exec "c:\\Program Files\\Accessories\\wordpad.exe" $myDir/XINTweb.txt &	 
  } else {
# If running on MAC user must view file
	if { [ file exists "/usr/bin/open" ] } {
		exec open -e $myDir/XINTweb.txt &
	} else {
		tk_messageBox -icon info -type ok -title "Physiological Concepts" -message \
		"Please use a text editor to open and view file XINTweb.txt"
	}
  }
}

#########################################################################
# displayProgramHeader --
#
# Displays Program name and Author at the top of the form
#
# Arguments:
# None
# 
# Results:
# Displays Header
#########################################################################
proc displayProgramHeader {} {
global w widgetFont

#################################################
# Make Frame with Program Name, Author at Top
#################################################
  set font $widgetFont(bold)

  labelframe $w.programframe -text "" -pady 3m -bg grey -width 95m
#  pack  $w.programframe -side top -anchor n
  pack  $w.programframe
  
  label $w.programframe.msg1 -font $font -fg Blue  -justify center -text "Cardiopulmonary Exercise Interpretation Program" -bg grey 
  pack $w.programframe.msg1 -side top

  grid configure $w.programframe -column 1 -row 1 -sticky ew 
}

#########################################################################
# displayDemographicFrame --
#
# Displays Demographic Information Frame
#
# Arguments:
# None
# 
# Results:
# Displays Demographic Info
#########################################################################
proc displayDemographicFrame {} {
global w firstName lastName patId tDate widgetFont

#################################################
# Make Frame with Demographic Data
#################################################
  labelframe $w.demoframe -text ""  -pady 1m -bg grey -width 95m
  pack $w.demoframe

#################################################
# DemoFrame First Line
#################################################
  frame $w.demoframe.frameline1 -padx 2 -pady 2 -bg grey

  label $w.demoframe.frameline1.label1 -font {Helvetica 10 bold} -text "Patient ID:" -bg grey -width 15
  label $w.demoframe.frameline1.label2 -textvariable patId -bg grey -width 15 -fg white -font $widgetFont(status)
  label $w.demoframe.frameline1.label3 -font {Helvetica 10 bold} -text "Date:" -bg grey -width 7
  label $w.demoframe.frameline1.label4 -textvariable tDate -bg grey -width 17 -fg white -font $widgetFont(status)
  pack $w.demoframe.frameline1.label1 
  pack $w.demoframe.frameline1.label2 
  pack $w.demoframe.frameline1.label3 
  pack $w.demoframe.frameline1.label4 
  grid configure $w.demoframe.frameline1.label1 -column 1 -row 1 -columnspan 1  -sticky w
  grid configure $w.demoframe.frameline1.label2 -column 2 -row 1 -columnspan 1  -sticky w
  grid configure $w.demoframe.frameline1.label3 -column 3 -row 1 -columnspan 1  -sticky w
  grid configure $w.demoframe.frameline1.label4 -column 4 -row 1 -columnspan 1  -sticky w


#################################################
# DemoFrame 2nd Line
#################################################
  frame $w.demoframe.frameline2 -padx 2 -pady 2 -bg grey

  label $w.demoframe.frameline2.label1 -font {Helvetica 10 bold} -text "Patient Name:" -bg grey -width 15
  label $w.demoframe.frameline2.label2 -textvariable firstName -bg grey -fg white -font $widgetFont(status)
  label $w.demoframe.frameline2.label3 -textvariable lastName -bg grey -fg white -font $widgetFont(status)
  pack $w.demoframe.frameline2.label1
  pack $w.demoframe.frameline2.label2 
  pack $w.demoframe.frameline2.label3 
  grid configure $w.demoframe.frameline2.label1 -column 1 -row 1 -columnspan 1  -sticky w
  grid configure $w.demoframe.frameline2.label2 -column 2 -row 1  -sticky w
  grid configure $w.demoframe.frameline2.label3 -column 3 -row 1  -sticky w

  grid configure $w.demoframe.frameline1 -column 1 -row 1 -columnspan 1  -sticky w
  grid configure $w.demoframe.frameline2 -column 1 -row 2 -columnspan 1  -sticky w
}


#########################################################################
# datePicker --
#
# Pop up a Date Picker Window and get Date entry
#
# Arguments:
# None
# 
# Results:
# global var tDate is set to the selected date
#########################################################################
proc datePicker {} {

global tDate

    set f1 [font create -family Helvetica -size 12 -weight bold]
    set f2 [font create -family Helvetica -size 8 -weight normal]
    set f3 [font create -family Helvetica -size 12 -weight bold]

    set wdate .date
    catch {destroy $wdate}
    toplevel $wdate

    wm title $wdate "Date Entry"
    wm iconname $wdate "Date"
    wm geometry $wdate +400+400

# Create DatePicker Widget
    datechooser $wdate.datechoose
    
# Set the font at the top of the widget
    $wdate.datechoose config -font $f1
# Set the font for the date buttons
    $wdate.datechoose config -datefont $f2
    $wdate.datechoose config -highlightfont $f3
    $wdate.datechoose config -highlightdate 1	
    $wdate.datechoose config -highlightbg "yellow"	 
    $wdate.datechoose config -textvariable tDate
    set tDate ""
     
    $wdate.datechoose config -highlightdate 1
    pack $wdate.datechoose

    tkwait variable tDate
    destroy $wdate
    return 0
}


#########################################################################
# displayDemographicPage --
#
# Generates Demographic Page
#
# Arguments:
# None
# 
# Results:
# Demographic Page Displayed
#########################################################################
proc displayDemographicPage {} {
global w entryMessageTxt widgetFont
#demographic
global firstName lastName patId tDate age sex height weight baroPr exTimeMin txtDiagnosis
global exTimeSec termReason termBy doc lowHrResp pcntBf

  displayProgramHeader

#################################################
# Make Frame with Text Entry Box lines for Data
#################################################
  labelframe $w.dataframe -text "Demographic Data" -fg Red -pady 1m -bg grey -font $widgetFont(bold)  -width 55m
  pack $w.dataframe

#################################################
# First Line
#################################################

  frame $w.dataframe.frameline1 -bg grey
  label $w.dataframe.frameline1.label1 -text "Patient First Name:" -bg grey -justify left
  entry $w.dataframe.frameline1.entry1 -textvariable firstName -relief sunken -width 20 \
        -validate all \
        -invcmd bell -vcmd { set entryMessageTxt \
        "Enter the patient's first name (will print out EXACTLY as entered)." 
                             expr {[string length %P]<21} }

  label $w.dataframe.frameline1.label2 -text "Patient Last Name:" -bg grey -justify left

  entry $w.dataframe.frameline1.entry2 -textvariable lastName -relief sunken -width 20 \
        -validate all \
        -invcmd bell -vcmd { set entryMessageTxt \
        "Enter the patient's last name (will print out EXACTLY as entered)." 
                             expr {[string length %P]<21} }

  pack $w.dataframe.frameline1.label1 -side left
  pack $w.dataframe.frameline1.entry1 -side left
  pack $w.dataframe.frameline1.label2 -side left
  pack $w.dataframe.frameline1.entry2 -side left


#################################################
# 2nd Line
#################################################

  frame $w.dataframe.frameline2 -padx 2 -pady 2 -bg grey
  label $w.dataframe.frameline2.label1 -text "Patient Number:" -bg grey
  entry $w.dataframe.frameline2.entry1 -textvariable patId -relief sunken -width 10 \
        -validate all \
        -invcmd bell -vcmd { set entryMessageTxt \
        "Enter the patient's ID (identification) number." 
                             expr {[string length %P]<11} }

  pack $w.dataframe.frameline2.entry1 
  pack $w.dataframe.frameline2.label1 -side left

  button $w.dataframe.frameline2.button2 -text "Date" -bg grey -highlightbackground grey \
        -command  {set entryMessageTxt "Enter the date of the test." 
	           datePicker}     

  bind $w.dataframe.frameline2.button2  <FocusIn> \
        {  set entryMessageTxt "Enter the date of the test." } 

  label $w.dataframe.frameline2.label2 -textvariable tDate -relief sunken -width 17

  pack $w.dataframe.frameline2.button2 
  pack $w.dataframe.frameline2.label2 

  label $w.dataframe.frameline2.label3 -text "*Age:" -bg grey
  entry $w.dataframe.frameline2.entry3 -relief sunken -width 7 -validate all \
        -textvariable age \
        -invcmd bell -vcmd { set entryMessageTxt \
        "Enter the patient's age in years." 
         expr {[string length %P]<4} && [string is integer %P]}


  label $w.dataframe.frameline2.label4 -text "*Sex:" -bg grey

  pack $w.dataframe.frameline2.entry3 
  pack $w.dataframe.frameline2.label3 
  pack $w.dataframe.frameline2.label4


  set opt [tk_optionMenu $w.dataframe.frameline2.sexbutton sex Male Female]
  $opt configure -bg grey
  $w.dataframe.frameline2.sexbutton configure -bg grey -width 5 -takefocus 1 															
  grid configure $w.dataframe.frameline2.label1 -column 1 -row 1 -columnspan 1  -sticky w
  grid configure $w.dataframe.frameline2.entry1 -column 2 -row 1 -columnspan 1  -sticky w 
  grid configure $w.dataframe.frameline2.button2 -column 3 -row 1 -columnspan 1  -sticky w -padx 1m
  grid configure $w.dataframe.frameline2.label2 -column 4 -row 1 -columnspan 1  -sticky w
  grid configure $w.dataframe.frameline2.label3 -column 5 -row 1 -columnspan 1  -sticky w -padx 1m
  grid configure $w.dataframe.frameline2.entry3 -column 6 -row 1 -columnspan 1  -sticky w
  grid configure $w.dataframe.frameline2.label4 -column 7 -row 1 -columnspan 1  -sticky w -padx 1m
  grid configure $w.dataframe.frameline2.sexbutton -column 8 -row 1 -columnspan 1  -sticky w -padx 1m


#################################################
# 3rd Line
#################################################

  frame $w.dataframe.frameline3 -padx 2 -pady 2 -bg grey

  label $w.dataframe.frameline3.label1 -text "*Height (in):" -bg grey
  entry $w.dataframe.frameline3.entry1 -relief sunken -width 10 -validate all \
        -textvariable height \
        -invcmd bell -vcmd { set entryMessageTxt \
        "Enter the patient's height in inches." 
         expr {[string length %P]<5} && [string is double %P]}

  pack $w.dataframe.frameline3.entry1 
  pack $w.dataframe.frameline3.label1 


  label $w.dataframe.frameline3.label2 -text "*Weight (lbs):" -bg grey
  entry $w.dataframe.frameline3.entry2 -relief sunken -width 10 -validate all \
        -textvariable weight \
        -invcmd bell -vcmd { set entryMessageTxt \
        "Enter the patient's weight in POUNDS." 
         expr {[string length %P]<6} && [string is double %P]}
  pack $w.dataframe.frameline3.entry2 
  pack $w.dataframe.frameline3.label2 


  grid configure $w.dataframe.frameline3.label1 -column 1 -row 1 -columnspan 1  -sticky w
  grid configure $w.dataframe.frameline3.entry1 -column 2 -row 1 -columnspan 1  -sticky w
  grid configure $w.dataframe.frameline3.label2 -column 3 -row 1 -columnspan 1  -sticky w -padx 1m
  grid configure $w.dataframe.frameline3.entry2 -column 4 -row 1 -columnspan 1  -sticky w

#################################################
# 4th Line
#################################################

  frame $w.dataframe.frameline4 -padx 2 -pady 2 -bg grey

  label $w.dataframe.frameline4.label1 -text "*Barometric Pressure (mmHg):" -bg grey
  entry $w.dataframe.frameline4.entry1 -relief sunken -width 10  -validate all \
        -textvariable baroPr \
        -invcmd bell -vcmd { set entryMessageTxt \
        "Enter the barometric pressure in mmHg." 
         expr {[string length %P]<4} && [string is double %P]}
  pack $w.dataframe.frameline4.entry1 
  pack $w.dataframe.frameline4.label1 


  label $w.dataframe.frameline4.label2 -text "Exercise Time (mm:ss):" -bg grey
  pack $w.dataframe.frameline4.label2 

# put frame around Exercise Time text Boxes
  labelframe $w.dataframe.frameline4.timeframe -text "" -bg grey -padx 2 -pady 2
 
  entry $w.dataframe.frameline4.timeframe.entry2 -relief sunken -width 2 -textvariable exTimeMin \
        -validate all \
        -invcmd bell -vcmd { set entryMessageTxt \
        "Enter duration of exercise test minutes" 
         expr {[string length %P]<3} && [string is integer %P]}
        
  label $w.dataframe.frameline4.timeframe.label3 -text ":" -bg grey
  entry $w.dataframe.frameline4.timeframe.entry3 -relief sunken -width 2 -textvariable exTimeSec \
        -validate all \
        -invcmd bell -vcmd { set entryMessageTxt \
        "Enter duration of exercise test seconds" 
         expr {[string length %P]<3} && [string is integer %P]}

  pack $w.dataframe.frameline4.timeframe.entry2 
  pack $w.dataframe.frameline4.timeframe.entry3
  pack $w.dataframe.frameline4.timeframe.label3 


  grid configure $w.dataframe.frameline4.timeframe.entry2 -column 1 -row 1
  grid configure $w.dataframe.frameline4.timeframe.label3 -column 2 -row 1
  grid configure $w.dataframe.frameline4.timeframe.entry3 -column 3 -row 1


  grid configure $w.dataframe.frameline4.label1 -column 1 -row 1 -columnspan 1  -sticky w
  grid configure $w.dataframe.frameline4.entry1 -column 2 -row 1 -columnspan 1  -sticky w
  grid configure $w.dataframe.frameline4.label2 -column 3 -row 1 -columnspan 1  -sticky w -padx 1m

  grid configure $w.dataframe.frameline4.timeframe  -column 4 -row 1 -columnspan 1  -sticky w


#################################################
# 5th Line
#################################################

  set termReason "fatigue." 
  frame $w.dataframe.frameline5 -padx 2 -pady 2 -bg grey

  label $w.dataframe.frameline5.label1 -text "Test Terminated: due to " -bg grey
  entry $w.dataframe.frameline5.entry1 -textvariable termReason -relief sunken -width 30 \
        -validate all \
        -invcmd bell -vcmd { set entryMessageTxt \
        "Enter an explanation of why the test was terminated" 
         expr {[string length %P]<31}}

  pack $w.dataframe.frameline5.entry1 
  pack $w.dataframe.frameline5.label1 


  label $w.dataframe.frameline5.label2 -text "by " -bg grey
  set opt [tk_optionMenu $w.dataframe.frameline5.patientbutton termBy Patient Observer]
  $opt configure -bg grey 
  $w.dataframe.frameline5.patientbutton configure -bg grey -width 6 -takefocus 1
  pack $w.dataframe.frameline5.label2 

  grid configure $w.dataframe.frameline5.label1 -column 1 -row 1 -columnspan 1  -sticky w
  grid configure $w.dataframe.frameline5.entry1 -column 2 -row 1 -columnspan 1  -sticky w
  grid configure $w.dataframe.frameline5.label2 -column 3 -row 1 -columnspan 1  -sticky w
  grid configure $w.dataframe.frameline5.patientbutton -column 4 -row 1 -columnspan 1  -sticky w


#################################################
# 6th Line
#################################################

  frame $w.dataframe.frameline6 -bg grey

  label $w.dataframe.frameline6.label -text "Physician's Name:" -bg grey -justify left
  entry $w.dataframe.frameline6.entry -relief sunken -width 50 -textvariable doc \
        -validate all \
        -invcmd bell -vcmd { set entryMessageTxt \
        "Enter the physician's name" 
         expr {[string length %P]<51}}

  pack $w.dataframe.frameline6.entry -side right
  pack $w.dataframe.frameline6.label -side left


#################################################
# 7th Line
#################################################

  frame $w.dataframe.frameline7 -padx 2 -pady 2 -bg grey

  label $w.dataframe.frameline7.label1 -text "Is there a reason for HR response to exercise to be below normal?:" -bg grey
  pack $w.dataframe.frameline7.label1 

  set opt [tk_optionMenu $w.dataframe.frameline7.yesnobutton lowHrResp No Yes]
  $opt configure -bg grey
  $w.dataframe.frameline7.yesnobutton configure -bg grey -takefocus 1

  grid configure $w.dataframe.frameline7.label1 -column 1 -row 1 -columnspan 1  -sticky w
  grid configure $w.dataframe.frameline7.yesnobutton -column 2 -row 1 -columnspan 1  -sticky w

#################################################
# 8th Line
#################################################

  frame $w.dataframe.frameline8 -bg grey

  label $w.dataframe.frameline8.label -text "Diagnosis:" -bg grey -justify left
  entry $w.dataframe.frameline8.entry -textvariable txtDiagnosis -relief sunken -width 50 \
        -validate all \
        -invcmd bell -vcmd { set entryMessageTxt \
        "Enter diagnosis" 
         expr {[string length %P]<51}}

  pack $w.dataframe.frameline8.entry -side right
  pack $w.dataframe.frameline8.label -side left

#################################################
# Make Label for Status
#################################################
  set entryMessageTxt ""
  label $w.msglabel -textvariable entryMessageTxt -bg grey -anchor w -width 80 -pady 20
  pack $w.msglabel

#################################################
# Arrange Lines in rows
#################################################

  pack $w.dataframe
  grid configure $w.dataframe.frameline1 -column 1 -row 1 -columnspan 1  -sticky w
  grid configure $w.dataframe.frameline2 -column 1 -row 2 -columnspan 1  -sticky w
  grid configure $w.dataframe.frameline3 -column 1 -row 3 -columnspan 1  -sticky w
  grid configure $w.dataframe.frameline4 -column 1 -row 4 -columnspan 1  -sticky w
  grid configure $w.dataframe.frameline5 -column 1 -row 5 -columnspan 1  -sticky w
  grid configure $w.dataframe.frameline6 -column 1 -row 6 -columnspan 1  -sticky w
  grid configure $w.dataframe.frameline7 -column 1 -row 7 -columnspan 1  -sticky w
  grid configure $w.dataframe.frameline8 -column 1 -row 8 -columnspan 1  -sticky w


#################################################
# Put Data Text Box Frame under Program Name Frame 
#################################################

  grid configure $w.dataframe -column 1 -row 2 -sticky n
  grid configure $w.msglabel -column 1 -row 3 -sticky n


#################################################
# Put Buttons at bottom 
#################################################
  frame $w.buttonframe -padx 2 -pady 2 -bg grey

  button $w.buttonframe.report -highlightbackground grey -text Report \
    -highlightbackground grey -width 6 -command { evalData }
  pack $w.buttonframe.report -side left -padx 5

  button $w.buttonframe.save -highlightbackground grey -text Save  -width 6 -command { 
    saveEntries
  }
  pack $w.buttonframe.save -side left -padx 5

  button $w.buttonframe.load -highlightbackground grey -text Load  -width 6 -command { 
    loadEntries
  }
  pack $w.buttonframe.load -side left -padx 5
  
  button $w.buttonframe.new -highlightbackground grey -text New  -width 6 -command { 
    newEntry
  }
  pack $w.buttonframe.new -side left -padx 5

  button $w.buttonframe.delete -highlightbackground grey -text Delete  -width 6 -command { 
    deleteSettings "Main"
  }
  pack $w.buttonframe.delete -side left -padx 5

  
  button $w.buttonframe.dismiss -highlightbackground grey -text Dismiss  -width 6 -command { 
    exit 1
  }
  pack $w.buttonframe.dismiss -side left -padx 5
  grid configure $w.buttonframe -column 1 -row 4 -sticky n
}


#########################################################################
# displaySpirometryPage --
#
# Generates Spirometry Page
#
# Arguments:
# None
# 
# Results:
# Spirometry Page Displayed
#########################################################################
proc displaySpirometryPage {} {
global w entryMessageTxt widgetFont
# Spirometry
global preFev1 preFvc preFev1Fvc preMvv prePFev1 prePFvc prePFev1Fvc prePMvv
global prePPFev1 prePPFvc prePPFev1Fvc prePPMvv postFev1 postFvc postFev1Fvc
global postMvv postPFev1 postPFvc postPFev1Fvc postPMvv postPPFev1 postPPFvc
global postPPFev1Fvc postPPMvv


#################################################
# Spirometry Page Entries
#################################################
  set w [Notebook:frame .n Spirometry]


 
#################################################
# Make Frames with Program Name, Author, 
# Demographic information
#################################################
  displayProgramHeader  
  displayDemographicFrame

#################################################
# Make Frame with Spirometry Data
#################################################
  labelframe $w.spiroframe -text "Spirometry Data" -padx 3m -pady 1m -bg grey -font $widgetFont(bold) -fg blue
  pack $w.spiroframe

#################################################
# Make Heading Labels
#################################################

# heading 1
  labelframe $w.spiroframe.descframe -text "" -bg grey
  pack $w.spiroframe.descframe
  label $w.spiroframe.descframe.label1 -text "Description" -bg grey -width 15
  pack $w.spiroframe.descframe.label1

# heading 2
  labelframe $w.spiroframe.actualframe -text "" -bg grey
  pack $w.spiroframe.actualframe
  label $w.spiroframe.actualframe.label1 -text "Actual" -bg grey -width 12
  pack $w.spiroframe.actualframe.label1

# heading 3
  labelframe $w.spiroframe.predframe -text "" -bg grey
  pack $w.spiroframe.predframe
  label $w.spiroframe.predframe.label1 -text "Pred" -bg grey -width 12
  pack $w.spiroframe.predframe.label1

# heading 4
  labelframe $w.spiroframe.predpframe -text "" -bg grey
  pack $w.spiroframe.predpframe
  label $w.spiroframe.predpframe.label1 -text "% Pred" -bg grey -width 12
  pack $w.spiroframe.predpframe.label1


#################################################
# Make Frame with Pre Labels
#################################################
  labelframe $w.spiroframe.preframe -text "" -bg grey
  pack $w.spiroframe.preframe

# Line 1
  label $w.spiroframe.preframe.label1 -text "Pre  *FEV1 (L)" -bg grey -width 15
  pack $w.spiroframe.preframe.label1

# Line 2
  label $w.spiroframe.preframe.label2 -text "     *FVC  (L)" -bg grey -width 15
  pack $w.spiroframe.preframe.label2

# Line 3
  label $w.spiroframe.preframe.label3 -text "     FEV1/FVC (%)" -bg grey -width 15
  pack $w.spiroframe.preframe.label3

# Line 4
  label $w.spiroframe.preframe.label4 -text "     MVV  (L)" -bg grey -width 15
  pack $w.spiroframe.preframe.label4

  grid configure $w.spiroframe.preframe.label1 -column 1 -row 1 -columnspan 1  -sticky w
  grid configure $w.spiroframe.preframe.label2 -column 1 -row 2 -columnspan 1  -sticky w
  grid configure $w.spiroframe.preframe.label3 -column 1 -row 3 -columnspan 1  -sticky w
  grid configure $w.spiroframe.preframe.label4 -column 1 -row 4 -columnspan 1  -sticky w

#################################################
# Make Frame with Actual Pre Entries
#################################################
  labelframe $w.spiroframe.preactframe -text "" -bg grey
  pack $w.spiroframe.preactframe

# Line 1
########################################################################
# Update preFev1Fvc and % Predicted Labels when preFev1 or preFvc change
########################################################################
  entry $w.spiroframe.preactframe.entry1  -relief sunken -textvariable preFev1 \
        -validate all \
        -invcmd bell -vcmd { set entryMessageTxt "(Required) Enter the PRE-exercise FEV1 in liters (BTPS)."  
                             if  { [string length $preFev1] && ($prePFev1 != 0) } {
                                   set  prePPFev1 [ expr { round ( $preFev1  * 100.0 /  $prePFev1 ) } ] 
                             } else {
                   		set prePPFev1 0
	                       } 

                             if { [string length $preFev1] && [string length $preFvc]  && $preFvc } {
                                   set  preFev1Fvc [ expr { round ( $preFev1  * 100.0 /  $preFvc ) } ] 		  
	                       } else {
                                   set  preFev1Fvc 0.0
                             } 

                             expr {[string length %P]<5} && [string is double %P]} -width 12

  pack $w.spiroframe.preactframe.entry1


# Line 2
  entry $w.spiroframe.preactframe.entry2 -relief sunken -textvariable preFvc \
        -validate all \
        -invcmd bell -vcmd { set entryMessageTxt "(Required) Enter the PRE-exercise FVC in liters (BTPS)." 
                             if  { [string length $preFvc] && ($prePFvc != 0) } {
                                   set  prePPFvc [ expr { round ( $preFvc  * 100.0 /  $prePFvc ) } ] 
                             } else {
                   		set prePPFvc 0 
	                     } 

                             if { [string length $preFev1] && [string length $preFvc]  && $preFvc } {
                                   set  preFev1Fvc [ expr { round ( $preFev1  * 100.0 /  $preFvc ) } ] 		  
	                     } else {
                                   set  preFev1Fvc 0.0
                             } 

                             expr {[string length %P]<5} && [string is double %P]} -width 12
  pack $w.spiroframe.preactframe.entry2


# Line 3
  entry $w.spiroframe.preactframe.label1 -relief sunken -textvariable preFev1Fvc -width 12
  pack $w.spiroframe.preactframe.label1


# Line 4
######################################################################
# Update Predicted PCT Label when MVV changes
######################################################################
  entry $w.spiroframe.preactframe.entry3 -relief sunken -textvariable preMvv \
        -validate all \
        -invcmd bell -vcmd { set entryMessageTxt "Enter the PRE-exercise maximum voluntary ventilation (MVV) in liters (BTPS)." 
                             if  { [string length $preMvv] && ($prePMvv != 0) } {
                                   set  prePPMvv [ expr { round ( $preMvv  * 100.0 /  $prePMvv ) } ] 
                             } else {
	                   	set prePPMvv 0
	                     }

                             expr {[string length %P]<6} && [string is double %P]} -width 12
  pack $w.spiroframe.preactframe.entry3


  grid configure $w.spiroframe.preactframe.entry1 -column 1 -row 1 -columnspan 1  -sticky w
  grid configure $w.spiroframe.preactframe.entry2 -column 1 -row 2 -columnspan 1  -sticky w
  grid configure $w.spiroframe.preactframe.label1 -column 1 -row 3 -columnspan 1  -sticky w
  grid configure $w.spiroframe.preactframe.entry3 -column 1 -row 4 -columnspan 1  -sticky w


#################################################
# Make Frame with Pred Pre Entries
#################################################
  labelframe $w.spiroframe.prepredframe -text "" -bg grey
  pack $w.spiroframe.prepredframe

# Line 1
#  label $w.spiroframe.prepredframe.label1 -textvariable prePFev1 -bg grey -width 12
#  pack $w.spiroframe.prepredframe.label1

  entry $w.spiroframe.prepredframe.entry1  -relief sunken -textvariable prePFev1 \
        -validate all \
        -invcmd bell -vcmd { set entryMessageTxt "Enter the predicted PRE-exercise FEV1 in liters (BTPS)."  
                             if  { [string length $prePFev1] && ($prePFev1 != 0) } {
                                   set  prePPFev1 [ expr { round ( $preFev1  * 100.0 /  $prePFev1 ) } ] 
                             } else {
                   		set prePPFev1 0
	                       } 

                             if { [string length $prePFev1] && [string length $prePFvc]  && $prePFvc } {
                                   set  prePFev1Fvc [ expr { round ( $prePFev1  * 100.0 /  $prePFvc ) } ] 		  
	                       } else {
                                   set  prePFev1Fvc 0.0
                             } 

                             expr {[string length %P]<5} && [string is double %P]} -width 12
  pack $w.spiroframe.prepredframe.entry1

# Line 2
#  label $w.spiroframe.prepredframe.label2 -textvariable prePFvc -bg grey -width 12
#  pack $w.spiroframe.prepredframe.label2
  entry $w.spiroframe.prepredframe.entry2 -relief sunken -textvariable prePFvc \
        -validate all \
        -invcmd bell -vcmd { set entryMessageTxt "Enter the predicted PRE-exercise FVC in liters (BTPS)." 
                             if  { [string length $prePFvc] && ($prePFvc != 0) } {
                                   set  prePPFvc [ expr { round ( $preFvc  * 100.0 /  $prePFvc ) } ] 
                             } else {
                   		set prePPFvc 0 
	                     } 

                             if { [string length $prePFev1] && [string length $prePFvc]  && $prePFvc } {
                                   set  prePFev1Fvc [ expr { round ( $prePFev1  * 100.0 /  $prePFvc ) } ] 		  
	                     } else {
                                   set  prePFev1Fvc 0.0
                             } 

                             expr {[string length %P]<5} && [string is double %P]} -width 12
  pack $w.spiroframe.prepredframe.entry2

# Line 3
#  label $w.spiroframe.prepredframe.label3 -textvariable prePFev1Fvc -bg grey -width 12
#  pack $w.spiroframe.prepredframe.label3

  entry $w.spiroframe.prepredframe.label1 -relief sunken -textvariable prePFev1Fvc -width 12
  pack $w.spiroframe.prepredframe.label1

# Line 4
#  label $w.spiroframe.prepredframe.label4 -textvariable prePMvv -bg grey -width 12
#  pack $w.spiroframe.prepredframe.label4
  entry $w.spiroframe.prepredframe.entry3 -relief sunken -textvariable prePMvv \
        -validate all \
        -invcmd bell -vcmd { set entryMessageTxt "Enter the predicted PRE-exercise maximum voluntary ventilation (MVV) in liters (BTPS)." 
                             if  { [string length $prePMvv] && ($prePMvv != 0) } {
                                   set  prePPMvv [ expr { round ( $preMvv  * 100.0 /  $prePMvv ) } ] 
                             } else {
	                   	set prePPMvv 0
	                     }

                             expr {[string length %P]<6} && [string is double %P]} -width 12
  pack $w.spiroframe.prepredframe.entry3

  grid configure $w.spiroframe.prepredframe.entry1 -column 1 -row 1 -columnspan 1  -sticky w
  grid configure $w.spiroframe.prepredframe.entry2 -column 1 -row 2 -columnspan 1  -sticky w
  grid configure $w.spiroframe.prepredframe.label1 -column 1 -row 3 -columnspan 1  -sticky w
  grid configure $w.spiroframe.prepredframe.entry3 -column 1 -row 4 -columnspan 1  -sticky w


#################################################
# Make Frame with % Pred Pre Entries
#################################################
  labelframe $w.spiroframe.prepctpredframe -text "" -bg grey
  pack $w.spiroframe.prepctpredframe


# Line 1
  label $w.spiroframe.prepctpredframe.label1 -textvariable prePPFev1 -bg grey -width 12
  pack $w.spiroframe.prepctpredframe.label1

# Line 2
  label $w.spiroframe.prepctpredframe.label2 -textvariable prePPFvc -bg grey -width 12
  pack $w.spiroframe.prepctpredframe.label2

# Line 3
  label $w.spiroframe.prepctpredframe.label3 -textvariable prePPFev1Fvc -bg grey -width 12
  pack $w.spiroframe.prepctpredframe.label3

# Line 4
  label $w.spiroframe.prepctpredframe.label4 -textvariable prePPMvv -bg grey -width 12
  pack $w.spiroframe.prepctpredframe.label4

  grid configure $w.spiroframe.prepctpredframe.label1 -column 1 -row 1 -columnspan 1  -sticky w
  grid configure $w.spiroframe.prepctpredframe.label2 -column 1 -row 2 -columnspan 1  -sticky w
  grid configure $w.spiroframe.prepctpredframe.label3 -column 1 -row 3 -columnspan 1  -sticky w
  grid configure $w.spiroframe.prepctpredframe.label4 -column 1 -row 4 -columnspan 1  -sticky w


#################################################
# Make Frame with Post Labels
#################################################
  labelframe $w.spiroframe.postframe -text "" -bg grey
  pack $w.spiroframe.postframe

# Line 1
  label $w.spiroframe.postframe.label1 -text "Post FEV1 (L)" -bg grey -width 15
  pack $w.spiroframe.postframe.label1

# Line 2
  label $w.spiroframe.postframe.label2 -text "     FVC  (L)" -bg grey -width 15
  pack $w.spiroframe.postframe.label2

# Line 3
  label $w.spiroframe.postframe.label3 -text "     FEV1/FVC (%)" -bg grey -width 15
  pack $w.spiroframe.postframe.label3

# Line 4
  label $w.spiroframe.postframe.label4 -text "     MVV  (L)" -bg grey -width 15
  pack $w.spiroframe.postframe.label4

  grid configure $w.spiroframe.postframe.label1 -column 1 -row 1 -columnspan 1  -sticky w
  grid configure $w.spiroframe.postframe.label2 -column 1 -row 2 -columnspan 1  -sticky w
  grid configure $w.spiroframe.postframe.label3 -column 1 -row 3 -columnspan 1  -sticky w
  grid configure $w.spiroframe.postframe.label4 -column 1 -row 4 -columnspan 1  -sticky w

#################################################
# Make Frame with Actual Post Entries
#################################################
  labelframe $w.spiroframe.postactframe -text "" -bg grey
  pack $w.spiroframe.postactframe


# Line 1
######################################################################
# Update postFev1Fvc Label when postFev1 or postFvc change
######################################################################
  entry $w.spiroframe.postactframe.entry1  -textvariable postFev1 \
        -validate all \
        -invcmd bell -vcmd { set entryMessageTxt "Enter the POST-exercise FEV1 in liters (BTPS)." 

                             if  { [string length $postFev1] && ($postPFev1 != 0) } {
                                   set  postPPFev1 [ expr { round ( $postFev1  * 100.0 /  $postPFev1 ) } ] 
                             } else {
                   		set postPPFev1 0
	                     } 

                             if { [string length $postFev1] && [string length $postFvc]  && $postFvc } {
                                   set  postFev1Fvc [ expr { round ( $postFev1  * 100.0 /  $postFvc ) } ] 		  
	                     } else {
                                   set  postFev1Fvc 0.0
                             } 

                   	 
                             expr {[string length %P]<5} && [string is double %P]} -width 12
  pack $w.spiroframe.postactframe.entry1


# Line 2
######################################################################
# Update postFev1Fvc Label when postFev1 or postFvc change
######################################################################
  entry $w.spiroframe.postactframe.entry2 -relief sunken -textvariable postFvc \
        -validate all \
        -invcmd bell -vcmd { set entryMessageTxt "Enter the POST-exercise FVC in liters (BTPS)." ; \

                             if  { [string length $postFvc] && ($postPFvc != 0) } {
                                   set  postPPFvc [ expr { round ( $postFvc  * 100.0 /  $postPFvc ) } ] 
                             } else {
                   		set postPPFvc 0 
	                     } 

                             if { [string length $postFev1] && [string length $postFvc]  && $postFvc } {
                                   set  postFev1Fvc [ expr { round ( $postFev1  * 100.0 /  $postFvc ) } ] 		  
	                     } else {
                                   set  postFev1Fvc 0.0
                             } 
	 
                             expr {[string length %P]<5} && [string is double %P]} -width 12
  pack $w.spiroframe.postactframe.entry2

  
# Line 3
  entry $w.spiroframe.postactframe.label1 -relief sunken -textvariable postFev1Fvc -width 12
  pack $w.spiroframe.postactframe.label1


# Line 4
######################################################################
# Update Predicted PCT Label when MVV changes
######################################################################
  entry $w.spiroframe.postactframe.entry3 -relief sunken -textvariable postMvv \
        -validate all \
        -invcmd bell -vcmd { set entryMessageTxt "Enter the POST-exercise maximum voluntary ventilation (MVV) in liters (BTPS)." 

                             if  { [string length $postMvv] && ($postPMvv != 0) } {
                                   set  postPPMvv [ expr { round ( $postMvv  * 100.0 /  $postPMvv ) } ] 
                             } else {
	                   	set postPPMvv 0
	                     }

                             expr {[string length %P]<6} && [string is double %P]} -width 12
  pack $w.spiroframe.postactframe.entry3


  grid configure $w.spiroframe.postactframe.entry1 -column 1 -row 1 -columnspan 1  -sticky w
  grid configure $w.spiroframe.postactframe.entry2 -column 1 -row 2 -columnspan 1  -sticky w
  grid configure $w.spiroframe.postactframe.label1 -column 1 -row 3 -columnspan 1  -sticky w
  grid configure $w.spiroframe.postactframe.entry3 -column 1 -row 4 -columnspan 1  -sticky w


#################################################
# Make Frame with Post Pred Entries
#################################################
  labelframe $w.spiroframe.postpredframe -text "" -bg grey
  pack $w.spiroframe.postpredframe


# Line 1
#  label $w.spiroframe.postpredframe.label1 -textvariable postPFev1 -bg grey -width 12
#  pack $w.spiroframe.postpredframe.label1
  entry $w.spiroframe.postpredframe.entry1  -textvariable postPFev1 \
        -validate all \
        -invcmd bell -vcmd { set entryMessageTxt "Enter the predicted POST-exercise FEV1 in liters (BTPS)." 

                             if  { [string length $postPFev1] && ($postPFev1 != 0) } {
                                   set  postPPFev1 [ expr { round ( $postFev1  * 100.0 /  $postPFev1 ) } ] 
                             } else {
                   		set postPPFev1 0
	                     } 

                             if { [string length $postPFev1] && [string length $postPFvc]  && $postPFvc } {
                                   set  postPFev1Fvc [ expr { round ( $postPFev1  * 100.0 /  $postPFvc ) } ] 		  
	                     } else {
                                   set  postPFev1Fvc 0.0
                             } 

                   	 
                             expr {[string length %P]<5} && [string is double %P]} -width 12
  pack $w.spiroframe.postpredframe.entry1

# Line 2
#  label $w.spiroframe.postpredframe.label2 -textvariable postPFvc -bg grey -width 12
#  pack $w.spiroframe.postpredframe.label2
  entry $w.spiroframe.postpredframe.entry2 -relief sunken -textvariable postPFvc \
        -validate all \
        -invcmd bell -vcmd { set entryMessageTxt "Enter the predicted POST-exercise FVC in liters (BTPS)." ; \

                             if  { [string length $postPFvc] && ($postPFvc != 0) } {
                                   set  postPPFvc [ expr { round ( $postFvc  * 100.0 /  $postPFvc ) } ] 
                             } else {
                   		set postPPFvc 0 
	                     } 

                             if { [string length $postPFev1] && [string length $postPFvc]  && $postPFvc } {
                                   set  postPFev1Fvc [ expr { round ( $postPFev1  * 100.0 /  $postPFvc ) } ] 		  
	                     } else {
                                   set  postPFev1Fvc 0.0
                             } 
	 
                             expr {[string length %P]<5} && [string is double %P]} -width 12
  pack $w.spiroframe.postpredframe.entry2

# Line 3
#  label $w.spiroframe.postpredframe.label3 -textvariable postPFev1Fvc -bg grey -width 12
#  pack $w.spiroframe.postpredframe.label3
  entry $w.spiroframe.postpredframe.label1 -relief sunken -textvariable postPFev1Fvc -width 12
  pack $w.spiroframe.postpredframe.label1

# Line 4
#  label $w.spiroframe.postpredframe.label4 -textvariable postPMvv -bg grey -width 12
#  pack $w.spiroframe.postpredframe.label4
  entry $w.spiroframe.postpredframe.entry3 -relief sunken -textvariable postPMvv \
        -validate all \
        -invcmd bell -vcmd { set entryMessageTxt "Enter the predicted POST-exercise maximum voluntary ventilation (MVV) in liters (BTPS)." 

                             if  { [string length $postPMvv] && ($postPMvv != 0) } {
                                   set  postPPMvv [ expr { round ( $postMvv  * 100.0 /  $postPMvv ) } ] 
                             } else {
	                   	set postPPMvv 0
	                     }

                             expr {[string length %P]<6} && [string is double %P]} -width 12
  pack $w.spiroframe.postpredframe.entry3

  grid configure $w.spiroframe.postpredframe.entry1 -column 1 -row 1 -columnspan 1  -sticky w
  grid configure $w.spiroframe.postpredframe.entry2 -column 1 -row 2 -columnspan 1  -sticky w
  grid configure $w.spiroframe.postpredframe.label1 -column 1 -row 3 -columnspan 1  -sticky w
  grid configure $w.spiroframe.postpredframe.entry3 -column 1 -row 4 -columnspan 1  -sticky w

#################################################
# Make Frame with % Pred Post Entries
#################################################
  labelframe $w.spiroframe.postpctpredframe -text "" -bg grey
  pack $w.spiroframe.postpctpredframe


# Line 1
  label $w.spiroframe.postpctpredframe.label1 -textvariable postPPFev1 -bg grey -width 12
  pack $w.spiroframe.postpctpredframe.label1

# Line 2
  label $w.spiroframe.postpctpredframe.label2 -textvariable postPPFvc -bg grey -width 12
  pack $w.spiroframe.postpctpredframe.label2

# Line 3
  label $w.spiroframe.postpctpredframe.label3 -textvariable postPPFev1Fvc -bg grey -width 12
  pack $w.spiroframe.postpctpredframe.label3

# Line 4
  label $w.spiroframe.postpctpredframe.label4 -textvariable postPPMvv -bg grey -width 12
  pack $w.spiroframe.postpctpredframe.label4

  grid configure $w.spiroframe.postpctpredframe.label1 -column 1 -row 1 -columnspan 1  -sticky w
  grid configure $w.spiroframe.postpctpredframe.label2 -column 1 -row 2 -columnspan 1  -sticky w
  grid configure $w.spiroframe.postpctpredframe.label3 -column 1 -row 3 -columnspan 1  -sticky w
  grid configure $w.spiroframe.postpctpredframe.label4 -column 1 -row 4 -columnspan 1  -sticky w

#################################################
# Make Label for Status
#################################################
  set entryMessageTxt ""
  label $w.msglabel -textvariable entryMessageTxt -bg grey -anchor w -width 80 -pady 20
  pack $w.msglabel


#################################################
# Position Spirometry Data Sectons
#################################################
  grid configure $w.spiroframe.descframe -column 1 -row 1 -columnspan 1  -sticky w
  grid configure $w.spiroframe.actualframe -column 2 -row 1 -columnspan 1  -sticky w
  grid configure $w.spiroframe.predframe -column 3 -row 1 -columnspan 1  -sticky w
  grid configure $w.spiroframe.predpframe -column 4 -row 1 -columnspan 1  -sticky w
  grid configure $w.spiroframe.preframe -column 1 -row 2 -columnspan 1  -sticky w
  grid configure $w.spiroframe.preactframe -column 2 -row 2 -columnspan 1  -sticky w
  grid configure $w.spiroframe.prepredframe -column 3 -row 2 -columnspan 1  -sticky w
  grid configure $w.spiroframe.prepctpredframe -column 4 -row 2 -columnspan 1  -sticky w
  grid configure $w.spiroframe.postframe -column 1 -row 3 -columnspan 1  -sticky w
  grid configure $w.spiroframe.postactframe -column 2 -row 3 -columnspan 1  -sticky w
  grid configure $w.spiroframe.postpredframe -column 3 -row 3 -columnspan 1  -sticky w
  grid configure $w.spiroframe.postpctpredframe -column 4 -row 3 -columnspan 1  -sticky w


#################################################
# Stack Spirometry sections on top of each other
#################################################
  grid configure $w.demoframe -column 1 -row 2 -sticky nsew
  grid configure $w.spiroframe -column 1 -row 3 -sticky nsew

  grid configure $w.msglabel -column 1 -row 4    

#################################################
# Put Buttons at bottom 
#################################################
  frame $w.buttonframe -padx 2 -pady 2 -bg grey

  button $w.buttonframe.predictnorms -highlightbackground grey -text Recalculate_Default_Norms \
    -highlightbackground grey -width 40 -command { useSpiroNorms }
  pack $w.buttonframe.predictnorms -side left -padx 5

  grid configure $w.buttonframe -column 1 -row 5 -sticky n

}


#########################################################################
# displayOxygenPage --
#
# Generates Oxygen Page
#
# Arguments:
# None
# 
# Results:
# Oxygen Page Displayed
#########################################################################
proc displayOxygenPage {} {
global w entryMessageTxt widgetFont
# Oxygen Uptake
global maxP maxPMph maxPElev maxRPE maxVo2Kg maxVo2Ml maxPVo2Kg maxPVo2Ml maxPPVo2Kg
global maxPPVo2Ml maxR maxPR maxPPR atKg atMl pAtKg pAtMl pPAtKg pPAtMl wattsVo2 wattsPVo2 wattsPPVo2 

#################################################
# Oxygen Page Entries
#################################################
  set w [Notebook:frame .n "  Oxygen  "]


#################################################
# Make Frames with Program Name, Author, 
# Demographic information
#################################################
  displayProgramHeader  
  displayDemographicFrame


#################################################
# Make Frame with Oxygen Data
#################################################
  labelframe $w.oxyframe -text "Oxygen Uptake Data" -padx 10.5m -pady 1m -bg grey -font $widgetFont(bold) -fg violet
  pack $w.oxyframe

#################################################
# Make Heading Labels
#################################################

# heading 1
  labelframe $w.oxyframe.descframe -text "" -bg grey
  pack $w.oxyframe.descframe
  label $w.oxyframe.descframe.label1 -text "Description" -bg grey -width 25
  pack $w.oxyframe.descframe.label1

# heading 2
  labelframe $w.oxyframe.actualframe -text "" -bg grey
  pack $w.oxyframe.actualframe
  label $w.oxyframe.actualframe.label1 -text "Actual" -bg grey -width 14
  pack $w.oxyframe.actualframe.label1

# heading 3
  labelframe $w.oxyframe.predframe -text "" -bg grey
  pack $w.oxyframe.predframe
  label $w.oxyframe.predframe.label1 -text "Pred" -bg grey -width 14
  pack $w.oxyframe.predframe.label1

# heading 4
  labelframe $w.oxyframe.predpframe -text "" -bg grey
  pack $w.oxyframe.predpframe
  label $w.oxyframe.predpframe.label1 -text "% Pred" -bg grey -width 12
  pack $w.oxyframe.predpframe.label1


##################################################
# Make Frame with Maximum Power Description Labels
##################################################
  labelframe $w.oxyframe.maxpframe -text "" -bg grey
  pack $w.oxyframe.maxpframe

# Line 1
  label $w.oxyframe.maxpframe.label1 -text "Max Power Output (watts)" -bg grey -width 25
  pack $w.oxyframe.maxpframe.label1 -side top

# Line 2
  label $w.oxyframe.maxpframe.label2 -text "Max Power (speed - elevation)" -bg grey -width 25
  pack $w.oxyframe.maxpframe.label2 -side top


#################################################
# Make Frame with Actual Maximum Power Entries 
#################################################
  labelframe $w.oxyframe.maxpactframe -text "" -bg grey
  pack $w.oxyframe.maxpactframe


# Line 1
  entry $w.oxyframe.maxpactframe.entry1 -relief sunken -textvariable maxP \
        -validate all \
        -invcmd bell -vcmd {set entryMessageTxt \
                             "Enter the maximum Power Output (watts)" 
			     expr {[string length %P]<4} && [string is double %P]} -width 14
  pack $w.oxyframe.maxpactframe.entry1

# Clear Speed and Elevation Values if Watt value is entered
  bind  $w.oxyframe.maxpactframe.entry1 <FocusOut> { set maxPMph ""
                                                     set maxPElev "" }
  bind  $w.oxyframe.maxpactframe.entry1 <Key-Return> { set maxPMph ""
                                                       set maxPElev "" }

# Line 2
  entry $w.oxyframe.maxpactframe.entry2 -relief sunken -textvariable maxPMph \
        -validate all \
        -invcmd bell -vcmd {set entryMessageTxt \
                             "Enter the Treadmill Speed (mph)" 
			     expr {[string length %P]<4} && [string is double %P] } -width 3
  pack $w.oxyframe.maxpactframe.entry2


  label $w.oxyframe.maxpactframe.label2 -text "mph" -bg grey -width 3
  pack $w.oxyframe.maxpactframe.label2

  entry $w.oxyframe.maxpactframe.entry3 -relief sunken -textvariable maxPElev \
        -validate all \
        -invcmd bell -vcmd {set entryMessageTxt \
                             "Enter the Treadmill Elevation (Percent)"  
			     expr {[string length %P]<3} && [string is double %P] } -width 3
  pack $w.oxyframe.maxpactframe.entry3

  label $w.oxyframe.maxpactframe.label3 -text "%" -bg grey -width 1
  pack $w.oxyframe.maxpactframe.label3

  grid configure $w.oxyframe.maxpactframe.entry1 -column 1 -row 1 -columnspan 4  -sticky w
  grid configure $w.oxyframe.maxpactframe.entry2 -column 1 -row 2 -columnspan 1  -sticky w
  grid configure $w.oxyframe.maxpactframe.label2 -column 2 -row 2 -columnspan 1  -sticky w
  grid configure $w.oxyframe.maxpactframe.entry3 -column 3 -row 2 -columnspan 1  -sticky w
  grid configure $w.oxyframe.maxpactframe.label3 -column 4 -row 2 -columnspan 1  -sticky w


# Clear Max Power Entry if MPH or Elevation entered
  bind  $w.oxyframe.maxpactframe.entry2 <FocusOut> { if { $maxPMph != "" } {set maxP ""} }
  bind  $w.oxyframe.maxpactframe.entry2 <Key-Return> { if { $maxPMph != "" } {set maxP ""} }

  bind  $w.oxyframe.maxpactframe.entry2 <FocusOut> { if { $maxPMph != "" && $maxPElev  == "" } {set maxPElev 0} }
  bind  $w.oxyframe.maxpactframe.entry2 <Key-Return> { if { $maxPMph != "" && $maxPElev  == ""  } {set maxPElev 0} }

  bind  $w.oxyframe.maxpactframe.entry3 <FocusOut> { if { $maxPElev  != "" } {set maxP ""} }
  bind  $w.oxyframe.maxpactframe.entry3 <Key-Return> { if { $maxPElev  != "" } {set maxP ""} }


#################################################
# Make Frame with RPE Description Label
#################################################
  labelframe $w.oxyframe.rpeframe -text "" -bg grey
  pack $w.oxyframe.rpeframe

# Line 1
  label $w.oxyframe.rpeframe.label1 -text "Maximum RPE (#/10)" -bg grey -width 25
  pack $w.oxyframe.rpeframe.label1

#################################################
# Make Frame with RPE Entry
#################################################
  labelframe $w.oxyframe.rpeactframe -text "" -bg grey
  pack $w.oxyframe.rpeactframe


# Line 1
  entry $w.oxyframe.rpeactframe.entry1 -relief sunken -textvariable maxRPE \
        -validate all \
        -invcmd bell -vcmd { set entryMessageTxt \
                             "Enter the maximum RPE (Category Ratio CR-10) achieved." 
                             expr {[string length %P]<5} && [string is double %P]} -width 14

  pack $w.oxyframe.rpeactframe.entry1


#################################################
# Make Frame with Watts/Vo2 Description Label
#################################################
  labelframe $w.oxyframe.wattsframe -text "" -bg grey
  pack $w.oxyframe.wattsframe

# Line 1
  label $w.oxyframe.wattsframe.label1 -text "VO2/Watts (ml/W)" -bg grey -width 25
  pack $w.oxyframe.wattsframe.label1

#################################################
# Make Frame with Actual Watts/Vo2 Entry
#################################################
  labelframe $w.oxyframe.wattsactframe -text "" -bg grey
  pack $w.oxyframe.wattsactframe


# Line 1
  entry $w.oxyframe.wattsactframe.entry1 -relief sunken -textvariable wattsVo2 \
        -validate all \
        -invcmd bell -vcmd { set entryMessageTxt \
         "Enter the slope of VO2/Watts (ml/W)." 

                             if  { [string length $wattsVo2] && ($wattsPVo2 != 0) } {
                                   set  wattsPPVo2 [ expr { round ( $wattsVo2  * 100.0 /  $wattsPVo2 ) } ] 
                             } else {
	                   	set wattsPPVo2 0
	                     }

                             expr {[string length %P]<6} && [string is double %P]} -width 14

  pack $w.oxyframe.wattsactframe.entry1


#################################################
# Make Frame with Pred Watts/Vo2 Entry
#################################################
  labelframe $w.oxyframe.wattspredframe -text "" -bg grey
  pack $w.oxyframe.wattspredframe

  entry $w.oxyframe.wattspredframe.entry1 -relief sunken -textvariable wattsPVo2 \
        -validate all \
        -invcmd bell -vcmd { set entryMessageTxt \
         "Enter the predicted slope of VO2/Watts (ml/W)." 

                             if  { [string length $wattsPVo2] && ($wattsPVo2 != 0) } {
                                   set  wattsPPVo2 [ expr { round ( $wattsVo2  * 100.0 /  $wattsPVo2 ) } ] 
                             } else {
	                   	set wattsPPVo2 0
	                     }

                             expr {[string length %P]<6} && [string is double %P]} -width 14
  pack $w.oxyframe.wattspredframe.entry1

#################################################
# Make Frame with % Pred Watts/VO2 Entry
#################################################
  labelframe $w.oxyframe.wattspctpredframe -text "" -bg grey
  pack $w.oxyframe.wattspctpredframe


# Line 1
  label $w.oxyframe.wattspctpredframe.label1 -textvariable wattsPPVo2 -bg grey -width 12
  pack $w.oxyframe.wattspctpredframe.label1


#################################################
# Make Frame with VO2 Description Labels
#################################################
  labelframe $w.oxyframe.vo2frame -text "" -bg grey
  pack $w.oxyframe.vo2frame

# Line 1
  label $w.oxyframe.vo2frame.label1 -text "*VO2 max (ml/kg/min)" -bg grey -width 25
  pack $w.oxyframe.vo2frame.label1

# Line 2
  label $w.oxyframe.vo2frame.label2 -text "*VO2 max (ml/min)" -bg grey -width 25
  pack $w.oxyframe.vo2frame.label2


  grid configure $w.oxyframe.vo2frame.label1 -column 1 -row 1 -columnspan 1  -sticky w
  grid configure $w.oxyframe.vo2frame.label2 -column 1 -row 2 -columnspan 1  -sticky w


#################################################
# Make Frame with Actual VO2 Entries
#################################################
  labelframe $w.oxyframe.vo2actframe -text "" -bg grey
  pack $w.oxyframe.vo2actframe


# Line 1
  entry $w.oxyframe.vo2actframe.entry1 -relief sunken -textvariable maxVo2Kg \
        -validate all \
        -invcmd bell -vcmd { set entryMessageTxt "(Required) Enter the maximum VO2 in ml/kg/min." 
                             expr {[string length %P]<6} && [string is double %P]} -width 14

  pack $w.oxyframe.vo2actframe.entry1 -side top


# Line 2
  entry $w.oxyframe.vo2actframe.entry2 -relief sunken -textvariable maxVo2Ml \
        -validate all \
        -invcmd bell -vcmd { set entryMessageTxt "(Required) Enter the maximum VO2 in ml/min."
                             expr {[string length %P]<7} && [string is double %P]} -width 14

  pack $w.oxyframe.vo2actframe.entry2 -side top


  grid configure $w.oxyframe.vo2actframe.entry1 -column 1 -row 1 -columnspan 1  -sticky w
  grid configure $w.oxyframe.vo2actframe.entry2 -column 1 -row 2 -columnspan 1  -sticky w


  bind  $w.oxyframe.vo2actframe.entry1 <FocusOut> { UpdateVo2Kg }
  bind  $w.oxyframe.vo2actframe.entry1 <Key-Return> { UpdateVo2Kg }


  bind  $w.oxyframe.vo2actframe.entry2 <FocusOut> { UpdateVo2Ml }
  bind  $w.oxyframe.vo2actframe.entry2 <Key-Return> { UpdateVo2Ml }

#################################################
# Make Frame with Pred VO2 Entries
#################################################
  labelframe $w.oxyframe.vo2predframe -text "" -bg grey
  pack $w.oxyframe.vo2predframe


# Line 1
#  label $w.oxyframe.vo2predframe.label1 -textvariable maxPVo2Kg -bg grey -width 12
#  pack $w.oxyframe.vo2predframe.label1
  entry $w.oxyframe.vo2predframe.entry1 -relief sunken -textvariable maxPVo2Kg \
        -validate all \
        -invcmd bell -vcmd { set entryMessageTxt "Enter the predicted maximum VO2 in ml/kg/min." 
                             expr {[string length %P]<6} && [string is double %P]} -width 14

  pack $w.oxyframe.vo2predframe.entry1 -side top

# Line 2
#  label $w.oxyframe.vo2predframe.label2 -textvariable maxPVo2Ml -bg grey -width 12
#  pack $w.oxyframe.vo2predframe.label2
  entry $w.oxyframe.vo2predframe.entry2 -relief sunken -textvariable maxPVo2Ml \
        -validate all \
        -invcmd bell -vcmd { set entryMessageTxt "Enter the predicted maximum VO2 in ml/min."
                             expr {[string length %P]<7} && [string is double %P]} -width 14

  pack $w.oxyframe.vo2predframe.entry2 -side top

  grid configure $w.oxyframe.vo2predframe.entry1 -column 1 -row 1 -columnspan 1  -sticky w
  grid configure $w.oxyframe.vo2predframe.entry2 -column 1 -row 2 -columnspan 1  -sticky w

  bind  $w.oxyframe.vo2predframe.entry1 <FocusOut> { UpdateVo2Kg }
  bind  $w.oxyframe.vo2predframe.entry1 <Key-Return> { UpdateVo2Kg }


  bind  $w.oxyframe.vo2predframe.entry2 <FocusOut> { UpdateVo2Ml }
  bind  $w.oxyframe.vo2predframe.entry2 <Key-Return> { UpdateVo2Ml }

#################################################
# Make Frame with % Pred VO2 Entries
#################################################
  labelframe $w.oxyframe.vo2pctpredframe -text "" -bg grey
  pack $w.oxyframe.vo2pctpredframe


# Line 1
  label $w.oxyframe.vo2pctpredframe.label1 -textvariable maxPPVo2Kg -bg grey -width 12
  pack $w.oxyframe.vo2pctpredframe.label1

# Line 2
  label $w.oxyframe.vo2pctpredframe.label2 -textvariable maxPPVo2Ml -bg grey -width 12
  pack $w.oxyframe.vo2pctpredframe.label2


  grid configure $w.oxyframe.vo2pctpredframe.label1 -column 1 -row 1 -columnspan 1  -sticky w
  grid configure $w.oxyframe.vo2pctpredframe.label2 -column 1 -row 2 -columnspan 1  -sticky w

#################################################
# Make Frame with Maximum R Description Label
#################################################
  labelframe $w.oxyframe.maxrframe -text "" -bg grey
  pack $w.oxyframe.maxrframe

# Line 1
  label $w.oxyframe.maxrframe.label1 -text "*Maximum R (VCO2/VO2)" -bg grey -width 25
  pack $w.oxyframe.maxrframe.label1

#################################################
# Make Frame with Actual Maximum R Entry
#################################################
  labelframe $w.oxyframe.maxractframe -text "" -bg grey
  pack $w.oxyframe.maxractframe


# Line 1
  entry $w.oxyframe.maxractframe.entry1 -relief sunken -textvariable maxR \
        -validate all \
        -invcmd bell -vcmd { set entryMessageTxt \
         "(Required) Enter the R (a respiratory exchange ratio, VCO2/VO2) at maximum exercise." 

                             if  { [string length $maxR] && ($maxPR != 0) } {
                                   set  maxPPR [ expr { round ( $maxR  * 100.0 /  $maxPR ) } ] 
                             } else {
	                   	set maxPPR 0
	                     }

                             expr {[string length %P]<6} && [string is double %P]} -width 14

  pack $w.oxyframe.maxractframe.entry1


#################################################
# Make Frame with Pred Maximum R Entry
#################################################
  labelframe $w.oxyframe.maxrpredframe -text "" -bg grey
  pack $w.oxyframe.maxrpredframe


# Line 1
#  label $w.oxyframe.maxrpredframe.label1 -textvariable maxPR -bg grey -width 12
#  pack $w.oxyframe.maxrpredframe.label1
  entry $w.oxyframe.maxrpredframe.entry1 -relief sunken -textvariable maxPR \
        -validate all \
        -invcmd bell -vcmd { set entryMessageTxt \
         "Enter the predicted R (a respiratory exchange ratio, VCO2/VO2) at maximum exercise." 

                             if  { [string length $maxPR] && ($maxPR != 0) } {
                                   set  maxPPR [ expr { round ( $maxR  * 100.0 /  $maxPR ) } ] 
                             } else {
	                   	set maxPPR 0
	                     }

                             expr {[string length %P]<6} && [string is double %P]} -width 14
  pack $w.oxyframe.maxrpredframe.entry1

#################################################
# Make Frame with % Pred Maximum R Entry
#################################################
  labelframe $w.oxyframe.maxrpctpredframe -text "" -bg grey
  pack $w.oxyframe.maxrpctpredframe


# Line 1
  label $w.oxyframe.maxrpctpredframe.label1 -textvariable maxPPR -bg grey -width 12
  pack $w.oxyframe.maxrpctpredframe.label1


#################################################
# Make Frame with AT Description Label
#################################################
  labelframe $w.oxyframe.atframe -text "" -bg grey
  pack $w.oxyframe.atframe

# Line 1
  label $w.oxyframe.atframe.label1 -text "AT (ml/kg/min)" -bg grey -width 25
  pack $w.oxyframe.atframe.label1

# Line 2
  label $w.oxyframe.atframe.label2 -text "AT (ml/min)" -bg grey -width 25
  pack $w.oxyframe.atframe.label2

  grid configure $w.oxyframe.atframe.label1 -column 1 -row 1 -columnspan 1  -sticky w
  grid configure $w.oxyframe.atframe.label2 -column 1 -row 2 -columnspan 1  -sticky w

#################################################
# Make Frame with Actual AT Entry
#################################################
  labelframe $w.oxyframe.atactframe -text "" -bg grey
  pack $w.oxyframe.atactframe


# Line 1
  entry $w.oxyframe.atactframe.entry1 -relief sunken -textvariable atKg \
        -validate all \
        -invcmd bell -vcmd { set entryMessageTxt \
         "Enter the anaerobic threshold in ml/kg/min." 

         expr {[string length %P]<6} && [string is double %P]} -width 14

  pack $w.oxyframe.atactframe.entry1

# Line 2
  entry $w.oxyframe.atactframe.entry2 -relief sunken -textvariable atMl \
        -validate all \
        -invcmd bell -vcmd { set entryMessageTxt \
         "Enter the anaerobic threshold in ml/min." 


         expr {[string length %P]<7} && [string is double %P]} -width 14

  pack $w.oxyframe.atactframe.entry2

  grid configure $w.oxyframe.atactframe.entry1 -column 1 -row 1 -columnspan 1  -sticky w
  grid configure $w.oxyframe.atactframe.entry2 -column 1 -row 2 -columnspan 1  -sticky w


  bind  $w.oxyframe.atactframe.entry1 <FocusOut> {  UpdateAtKg }
  bind  $w.oxyframe.atactframe.entry1 <Key-Return> {  UpdateAtKg }


  bind  $w.oxyframe.atactframe.entry2  <FocusOut> { UpdateAtMl }
  bind  $w.oxyframe.atactframe.entry2  <Key-Return> { UpdateAtMl }

	
#################################################
# Make Frame with Pred AT Entry
#################################################
  labelframe $w.oxyframe.atpredframe -text "" -bg grey
  pack $w.oxyframe.atpredframe


# Line 1
#  label $w.oxyframe.atpredframe.label1 -textvariable pAtKg -bg grey -width 12
#  pack $w.oxyframe.atpredframe.label1
  entry $w.oxyframe.atpredframe.entry1 -relief sunken -textvariable pAtKg \
        -validate all \
        -invcmd bell -vcmd { set entryMessageTxt \
         "Enter the predicted anaerobic threshold in ml/kg/min." 

         expr {[string length %P]<6} && [string is double %P]} -width 14

  pack $w.oxyframe.atpredframe.entry1

# Line 2
#  label $w.oxyframe.atpredframe.label2 -textvariable pAtMl -bg grey -width 12
#  pack $w.oxyframe.atpredframe.label2
  entry $w.oxyframe.atpredframe.entry2 -relief sunken -textvariable pAtMl \
        -validate all \
        -invcmd bell -vcmd { set entryMessageTxt \
         "Enter the predicted anaerobic threshold in ml/min." 


         expr {[string length %P]<7} && [string is double %P]} -width 14

  pack $w.oxyframe.atpredframe.entry2

  grid configure $w.oxyframe.atpredframe.entry1 -column 1 -row 1 -columnspan 1  -sticky w
  grid configure $w.oxyframe.atpredframe.entry2 -column 1 -row 2 -columnspan 1  -sticky w

  bind  $w.oxyframe.atpredframe.entry1 <FocusOut> {  UpdateAtKg }
  bind  $w.oxyframe.atpredframe.entry1 <Key-Return> {  UpdateAtKg }


  bind  $w.oxyframe.atpredframe.entry2  <FocusOut> { UpdateAtMl }
  bind  $w.oxyframe.atpredframe.entry2  <Key-Return> { UpdateAtMl }

#################################################
# Make Frame with % Pred AT Entry
#################################################
  labelframe $w.oxyframe.atpctpredframe -text "" -bg grey
  pack $w.oxyframe.atpctpredframe


# Line 1
  label $w.oxyframe.atpctpredframe.label1 -textvariable pPAtKg -bg grey -width 12
  pack $w.oxyframe.atpctpredframe.label1

# Line 2
  label $w.oxyframe.atpctpredframe.label2 -textvariable pPAtMl -bg grey -width 12
  pack $w.oxyframe.atpctpredframe.label2

  grid configure $w.oxyframe.atpctpredframe.label1 -column 1 -row 1 -columnspan 1  -sticky w
  grid configure $w.oxyframe.atpctpredframe.label2 -column 1 -row 2 -columnspan 1  -sticky w

#################################################
# Make Label for Status
#################################################
  set entryMessageTxt ""
  label $w.msglabel -textvariable entryMessageTxt -bg grey -anchor w -width 80 -pady 20
  pack $w.msglabel


#################################################
# Position Oxygen Uptake Data Sectons
#################################################
  grid configure $w.oxyframe.descframe -column 1 -row 1 -columnspan 1  -sticky w
  grid configure $w.oxyframe.actualframe -column 2 -row 1 -columnspan 1  -sticky w
  grid configure $w.oxyframe.predframe -column 3 -row 1 -columnspan 1  -sticky w
  grid configure $w.oxyframe.predpframe -column 4 -row 1 -columnspan 1  -sticky w

  grid configure $w.oxyframe.maxpframe -column 1 -row 2 -columnspan 1  -sticky w
  grid configure $w.oxyframe.maxpactframe -column 2 -row 2 -columnspan 1  -sticky w

  grid configure $w.oxyframe.rpeframe -column 1 -row 3 -columnspan 1  -sticky w
  grid configure $w.oxyframe.rpeactframe -column 2 -row 3 -columnspan 1  -sticky w

  grid configure $w.oxyframe.wattsframe -column 1 -row 4 -columnspan 1  -sticky w
  grid configure $w.oxyframe.wattsactframe -column 2 -row 4 -columnspan 1  -sticky w
  grid configure $w.oxyframe.wattspredframe -column 3 -row 4 -columnspan 1  -sticky w
  grid configure $w.oxyframe.wattspctpredframe -column 4 -row 4 -columnspan 1  -sticky w

  grid configure $w.oxyframe.vo2frame -column 1 -row 5 -columnspan 1  -sticky w
  grid configure $w.oxyframe.vo2actframe -column 2 -row 5 -columnspan 1  -sticky w
  grid configure $w.oxyframe.vo2predframe -column 3 -row 5 -columnspan 1  -sticky w
  grid configure $w.oxyframe.vo2pctpredframe -column 4 -row 5 -columnspan 1  -sticky w

  grid configure $w.oxyframe.maxrframe -column 1 -row 6 -columnspan 1  -sticky w
  grid configure $w.oxyframe.maxractframe -column 2 -row 6 -columnspan 1  -sticky w
  grid configure $w.oxyframe.maxrpredframe -column 3 -row 6 -columnspan 1  -sticky w
  grid configure $w.oxyframe.maxrpctpredframe -column 4 -row 6 -columnspan 1  -sticky w

  grid configure $w.oxyframe.atframe -column 1 -row 7 -columnspan 1  -sticky w
  grid configure $w.oxyframe.atactframe -column 2 -row 7 -columnspan 1  -sticky w
  grid configure $w.oxyframe.atpredframe -column 3 -row 7 -columnspan 1  -sticky w
  grid configure $w.oxyframe.atpctpredframe -column 4 -row 7 -columnspan 1  -sticky w

#################################################
# Stack Oxygen sections on top of each other
#################################################
  grid configure $w.demoframe -column 1 -row 2 -sticky ew 
  grid configure $w.oxyframe -column 1 -row 3 -sticky ew 
  grid configure $w.msglabel -column 1 -row 4  -columnspan 1  -sticky w


#################################################
# Put Buttons at bottom 
#################################################
  frame $w.buttonframe -padx 2 -pady 2 -bg grey

  button $w.buttonframe.oxygennorms -highlightbackground grey -text Recalculate_Default_Norms \
    -highlightbackground grey -width 40 -command { useOxygenNorms }
  pack $w.buttonframe.oxygennorms -side left -padx 5

  grid configure $w.buttonframe -column 1 -row 8 -sticky n
}


#########################################################################
# displayCardioPage --
#
# Generates Cardiovascular Page
#
# Arguments:
# None
# 
# Results:
# Cardio Page Displayed
#########################################################################
proc displayCardioPage {} {
global w entryMessageTxt widgetFont
# Cardiovascular
global maxHr pMaxHr pPMaxHr hrVo2 pHrVo2 pPHrVo2 restHr restSBp restDBp
global exSBp exDBp

#################################################
# Cardiovascular Page Entries
#################################################
  set w [Notebook:frame .n Cardiovascular ]

#################################################
# Make Frames with Program Name, Author, 
# Demographic information
#################################################
  displayProgramHeader  
  displayDemographicFrame

#################################################
# Make Frame with Cardio Data
#################################################
  labelframe $w.cardioframe -text "Cardiovascular Data" -padx 10.5m -pady 1m -bg grey -font $widgetFont(bold) -fg orange
  pack $w.cardioframe

#################################################
# Make Heading Labels
#################################################

# heading 1
  labelframe $w.cardioframe.descframe -text "" -bg grey
  pack $w.cardioframe.descframe
  label $w.cardioframe.descframe.label1 -text "Description" -bg grey -width 25
  pack $w.cardioframe.descframe.label1

# heading 2
  labelframe $w.cardioframe.actualframe -text "" -bg grey
  pack $w.cardioframe.actualframe
  label $w.cardioframe.actualframe.label1 -text "Actual" -bg grey -width 12
  pack $w.cardioframe.actualframe.label1

# heading 3
  labelframe $w.cardioframe.predframe -text "" -bg grey
  pack $w.cardioframe.predframe
  label $w.cardioframe.predframe.label1 -text "Pred" -bg grey -width 12
  pack $w.cardioframe.predframe.label1

# heading 4
  labelframe $w.cardioframe.predpframe -text "" -bg grey
  pack $w.cardioframe.predpframe
  label $w.cardioframe.predpframe.label1 -text "% Pred" -bg grey -width 12
  pack $w.cardioframe.predpframe.label1


#################################################
# Make Frame with Hr1 Labels
#################################################
  labelframe $w.cardioframe.hr1frame -text "" -bg grey
  pack $w.cardioframe.hr1frame

# Line 1
  label $w.cardioframe.hr1frame.label1 -text "*Maximum HR (beats/min" -bg grey -width 25
  pack $w.cardioframe.hr1frame.label1

# Line 2
  label $w.cardioframe.hr1frame.label2 -text "*HR/VO2 (beats/L STPD)" -bg grey -width 25
  pack $w.cardioframe.hr1frame.label2


  grid configure $w.cardioframe.hr1frame.label1 -column 1 -row 1 -columnspan 1  -sticky w
  grid configure $w.cardioframe.hr1frame.label2 -column 1 -row 2 -columnspan 1  -sticky w

#################################################
# Make Frame with Actual Hr1 Entries
#################################################
  labelframe $w.cardioframe.hr1actframe -text "" -bg grey
  pack $w.cardioframe.hr1actframe


# Line 1
  entry $w.cardioframe.hr1actframe.entry1 -relief sunken -textvariable maxHr \
        -validate all \
        -invcmd bell -vcmd { set entryMessageTxt \
         "(Required) Enter the heart rate at maximum exercise beats/min." 

                             if  { [string length $maxHr] && ($pMaxHr != 0) } {
                                   set  pPMaxHr [ expr { round ( $maxHr  * 100.0 /  $pMaxHr ) } ] 
                             } else {
	                   	set pPMaxHr 0
	                     }

                             expr {[string length %P]<4} && [string is double %P]} -width 12

  pack $w.cardioframe.hr1actframe.entry1

# Line 2
  entry $w.cardioframe.hr1actframe.entry2 -relief sunken -textvariable hrVo2 \
        -validate all \
        -invcmd bell -vcmd { set entryMessageTxt \
         "(Required) Enter the slope of the HR vs. VO2 (beats/L STPD2) between 25-75% VO2 max." 

                             if  { [string length $hrVo2] && ($pHrVo2 != 0) } {
                                   set  pPHrVo2 [ expr { round ( $hrVo2  * 100.0 /  $pHrVo2 ) } ] 
                             } else {
	                   	set pPHrVo2 0
	                     }

                             expr {[string length %P]<6} && [string is double %P]} -width 12

  pack $w.cardioframe.hr1actframe.entry2


  grid configure $w.cardioframe.hr1actframe.entry1 -column 1 -row 1 -columnspan 1  -sticky w
  grid configure $w.cardioframe.hr1actframe.entry2 -column 1 -row 2 -columnspan 1  -sticky w


#################################################
# Make Frame with Pred Hr1 Entries
#################################################
  labelframe $w.cardioframe.hr1predframe -text "" -bg grey
  pack $w.cardioframe.hr1predframe


# Line 1
#  label $w.cardioframe.hr1predframe.label1 -textvariable pMaxHr -bg grey -width 12
#  pack $w.cardioframe.hr1predframe.label1
  entry $w.cardioframe.hr1predframe.entry1 -relief sunken -textvariable pMaxHr \
        -validate all \
        -invcmd bell -vcmd { set entryMessageTxt \
         "Enter the predicted heart rate at maximum exercise beats/min." 

                             if  { [string length $pMaxHr] && ($pMaxHr != 0) } {
                                   set  pPMaxHr [ expr { round ( $maxHr  * 100.0 /  $pMaxHr ) } ] 
                             } else {
	                   	set pPMaxHr 0
	                     }

                             expr {[string length %P]<4} && [string is double %P]} -width 12

  pack $w.cardioframe.hr1predframe.entry1

# Line 2
#  label $w.cardioframe.hr1predframe.label2 -textvariable pHrVo2 -bg grey -width 12
#  pack $w.cardioframe.hr1predframe.label2
  entry $w.cardioframe.hr1predframe.entry2 -relief sunken -textvariable pHrVo2 \
        -validate all \
        -invcmd bell -vcmd { set entryMessageTxt \
         "Enter the predicted slope of the HR vs. VO2 (beats/L STPD2) between 25-75% VO2 max." 

                             if  { [string length $pHrVo2] && ($pHrVo2 != 0) } {
                                   set  pPHrVo2 [ expr { round ( $hrVo2  * 100.0 /  $pHrVo2 ) } ] 
                             } else {
	                   	set pPHrVo2 0
	                     }

                             expr {[string length %P]<6} && [string is double %P]} -width 12

  pack $w.cardioframe.hr1predframe.entry2

  grid configure $w.cardioframe.hr1predframe.entry1 -column 1 -row 1 -columnspan 1  -sticky w
  grid configure $w.cardioframe.hr1predframe.entry2 -column 1 -row 2 -columnspan 1  -sticky w


#################################################
# Make Frame with % Pred HR1 Entries
#################################################
  labelframe $w.cardioframe.hr1pctpredframe -text "" -bg grey
  pack $w.cardioframe.hr1pctpredframe


# Line 1
  label $w.cardioframe.hr1pctpredframe.label1 -textvariable pPMaxHr -bg grey -width 12
  pack $w.cardioframe.hr1pctpredframe.label1

# Line 2
  label $w.cardioframe.hr1pctpredframe.label2 -textvariable pPHrVo2 -bg grey -width 12
  pack $w.cardioframe.hr1pctpredframe.label2


  grid configure $w.cardioframe.hr1pctpredframe.label1 -column 1 -row 1 -columnspan 1  -sticky w
  grid configure $w.cardioframe.hr1pctpredframe.label2 -column 1 -row 2 -columnspan 1  -sticky w

#################################################
# Make Frame with Resting HR Entry
#################################################
  labelframe $w.cardioframe.resthrframe -text "" -bg grey
  pack $w.cardioframe.resthrframe


# Line 1
  label $w.cardioframe.resthrframe.label1 -text "Resting HR (beats/min):" -bg grey -width 50
  pack $w.cardioframe.resthrframe.label1

  entry $w.cardioframe.resthrframe.entry1 -relief sunken -textvariable restHr \
        -validate all \
        -invcmd bell -vcmd { set entryMessageTxt \
         "Enter the resting heart rate in beats/min." 
                             expr {[string length %P]<4} && [string is double %P]} -width 12

  pack $w.cardioframe.resthrframe.entry1


  grid configure $w.cardioframe.resthrframe.label1 -column 1 -row 1 -columnspan 1  -sticky w
  grid configure $w.cardioframe.resthrframe.entry1 -column 2 -row 1 -columnspan 1  -sticky w


#################################################
# Make Frame with Resting BP Entry
#################################################
  labelframe $w.cardioframe.restbpframe -text "" -bg grey
  pack $w.cardioframe.restbpframe


# Line 1
  label $w.cardioframe.restbpframe.label1 -text "Resting Blood Pressure (mmHg):" -bg grey -width 50
  pack $w.cardioframe.restbpframe.label1

  entry $w.cardioframe.restbpframe.entry1 -relief sunken -textvariable restSBp \
        -validate all \
        -invcmd bell -vcmd { set entryMessageTxt \
         "Enter the resting systolic blood pressure in mmHg." 

                             expr {[string length %P]<4} && [string is double %P]} -width 4

  pack $w.cardioframe.restbpframe.entry1

  label $w.cardioframe.restbpframe.label2 -text "/" -bg grey
  pack $w.cardioframe.restbpframe.label2

  entry $w.cardioframe.restbpframe.entry2 -relief sunken -textvariable restDBp \
        -validate all \
        -invcmd bell -vcmd { set entryMessageTxt \
         "Enter the resting diastolic blood pressure in mmHg." 

                             expr {[string length %P]<4} && [string is double %P]} -width 4

  pack $w.cardioframe.restbpframe.entry2


  grid configure $w.cardioframe.restbpframe.label1 -column 1 -row 1 
  grid configure $w.cardioframe.restbpframe.entry1 -column 2 -row 1 
  grid configure $w.cardioframe.restbpframe.label2 -column 3 -row 1 
  grid configure $w.cardioframe.restbpframe.entry2 -column 4 -row 1 


#################################################
# Make Frame with Exercise BP Entry
#################################################
  labelframe $w.cardioframe.exbpframe -text "" -bg grey
  pack $w.cardioframe.exbpframe


# Line 1
  label $w.cardioframe.exbpframe.label1 -text "Exercise Blood Pressure (mmHg):" -bg grey -width 50
  pack $w.cardioframe.exbpframe.label1

  entry $w.cardioframe.exbpframe.entry1 -relief sunken -textvariable exSBp \
        -validate all \
        -invcmd bell -vcmd { set entryMessageTxt \
         "Enter the systolic blood pressure at maximum exercise (in mmHg)." 

                             expr {[string length %P]<4} && [string is double %P]} -width 4
  pack $w.cardioframe.exbpframe.entry1

  label $w.cardioframe.exbpframe.label2 -text "/" -bg grey
  pack $w.cardioframe.exbpframe.label2

  entry $w.cardioframe.exbpframe.entry2 -relief sunken -textvariable exDBp \
        -validate all \
        -invcmd bell -vcmd { set entryMessageTxt \
         "Enter the diastolic blood pressure at maximum exercise (in mmHg)." 

                             expr {[string length %P]<4} && [string is double %P]} -width 4
  pack $w.cardioframe.exbpframe.entry2


  grid configure $w.cardioframe.exbpframe.label1 -column 1 -row 1 
  grid configure $w.cardioframe.exbpframe.entry1 -column 2 -row 1 
  grid configure $w.cardioframe.exbpframe.label2 -column 3 -row 1 
  grid configure $w.cardioframe.exbpframe.entry2 -column 4 -row 1 

#################################################
# Make Label for Status
#################################################
  set entryMessageTxt ""
  label $w.msglabel -textvariable entryMessageTxt -bg grey -anchor w -width 80 -pady 20
  pack $w.msglabel


#################################################
# Position Cardio Data Sections
#################################################
  grid configure $w.cardioframe.descframe -column 1 -row 1 -columnspan 1  -sticky w
  grid configure $w.cardioframe.actualframe -column 2 -row 1 -columnspan 1  -sticky w
  grid configure $w.cardioframe.predframe -column 3 -row 1 -columnspan 1  -sticky w
  grid configure $w.cardioframe.predpframe -column 4 -row 1 -columnspan 1  -sticky w

  grid configure $w.cardioframe.hr1frame -column 1 -row 2 -columnspan 1  -sticky w
  grid configure $w.cardioframe.hr1actframe -column 2 -row 2 -columnspan 1  -sticky w
  grid configure $w.cardioframe.hr1predframe -column 3 -row 2 -columnspan 1  -sticky w
  grid configure $w.cardioframe.hr1pctpredframe -column 4 -row 2 -columnspan 1  -sticky w

  grid configure $w.cardioframe.resthrframe -column 1 -row 3 -columnspan 4  -sticky w
  grid configure $w.cardioframe.restbpframe -column 1 -row 4 -columnspan 4  -sticky w
  grid configure $w.cardioframe.exbpframe -column 1 -row 5 -columnspan 4  -sticky w


  grid configure $w.demoframe -column 1 -row 2 -columnspan 1   -sticky ew
  grid configure $w.cardioframe -column 1 -row 3 -columnspan 1   -sticky ew

  grid configure $w.msglabel -column 1 -row 4  -columnspan 1  -sticky w


#################################################
# Put Buttons at bottom 
#################################################
  frame $w.buttonframe -padx 2 -pady 2 -bg grey

  button $w.buttonframe.cardionorms -highlightbackground grey -text Recalculate_Default_Norms \
    -highlightbackground grey -width 40 -command { useCardioNorms }
  pack $w.buttonframe.cardionorms -side left -padx 5

  grid configure $w.buttonframe -column 1 -row 6 -sticky n
}


#########################################################################
# displayVentilationData --
#
# Generates Ventilation Data Page
#
# Arguments:
# None
# 
# Results:
# Ventilation Data Displayed
#########################################################################
proc displayVentilationPage {} {
global w entryMessageTxt widgetFont
# Ventilation
global midVeVo2 maxVeVo2 midVeVCo2 maxVeVCo2 midPVeVo2 maxPVeVo2 midPVeVCo2
global maxPVeVCo2 midPPVeVo2 maxPPVeVo2 midPPVeVCo2 maxPPVeVCo2 maxTv maxPTv
global maxPPTv restVe restPVe restPPVe maxVe maxPVe maxPPVe breathRsrv breathPRsrv
global breathPPRsrv

#################################################
# Ventilation Page Entries
#################################################
  set w [Notebook:frame .n Ventilation ]


#################################################
# Make Frames with Program Name, Author, 
# Demographic information
#################################################
  displayProgramHeader  
  displayDemographicFrame


#################################################
# Make Frame with Ventilation Data
#################################################
  labelframe $w.ventframe -text "Ventilation Data" -padx 10.5m -pady 1m -bg grey -font $widgetFont(bold) -fg magenta
  pack $w.ventframe

#################################################
# Make Heading Labels
#################################################

# heading 1
  labelframe $w.ventframe.descframe -text "" -bg grey
  pack $w.ventframe.descframe
  label $w.ventframe.descframe.label1 -text "Description" -bg grey -width 25
  pack $w.ventframe.descframe.label1

# heading 2
  labelframe $w.ventframe.actualframe -text "" -bg grey
  pack $w.ventframe.actualframe
  label $w.ventframe.actualframe.label1 -text "Actual" -bg grey -width 12
  pack $w.ventframe.actualframe.label1

# heading 3
  labelframe $w.ventframe.predframe -text "" -bg grey
  pack $w.ventframe.predframe
  label $w.ventframe.predframe.label1 -text "Pred" -bg grey -width 12
  pack $w.ventframe.predframe.label1

# heading 4
  labelframe $w.ventframe.predpframe -text "" -bg grey
  pack $w.ventframe.predpframe
  label $w.ventframe.predpframe.label1 -text "% Pred" -bg grey -width 12
  pack $w.ventframe.predpframe.label1


#################################################
# Make Frame with Ve1 Labels
#################################################
  labelframe $w.ventframe.ve1frame -text "" -bg grey
  pack $w.ventframe.ve1frame

# Line 1
  label $w.ventframe.ve1frame.label1 -text "*Ve/VO2 mid (L BTPS/L STPD)" -bg grey -width 25
  pack $w.ventframe.ve1frame.label1

# Line 2
  label $w.ventframe.ve1frame.label2 -text "Ve/VO2 max exercise" -bg grey -width 25
  pack $w.ventframe.ve1frame.label2

# Line 3
  label $w.ventframe.ve1frame.label3 -text "Ve/VCO2 mid exercise" -bg grey -width 25
  pack $w.ventframe.ve1frame.label3

# Line 4
  label $w.ventframe.ve1frame.label4 -text "Ve/VCO2 max exercise" -bg grey -width 25
  pack $w.ventframe.ve1frame.label4

  grid configure $w.ventframe.ve1frame.label1 -column 1 -row 1 -columnspan 1  -sticky w
  grid configure $w.ventframe.ve1frame.label2 -column 1 -row 2 -columnspan 1  -sticky w
  grid configure $w.ventframe.ve1frame.label3 -column 1 -row 3 -columnspan 1  -sticky w
  grid configure $w.ventframe.ve1frame.label4 -column 1 -row 4 -columnspan 1  -sticky w


#################################################
# Make Frame with Actual Ve1 Entries
#################################################
  labelframe $w.ventframe.ve1actframe -text "" -bg grey
  pack $w.ventframe.ve1actframe


# Line 1
  entry $w.ventframe.ve1actframe.entry1 -relief sunken -textvariable midVeVo2 \
        -validate all \
        -invcmd bell -vcmd { set entryMessageTxt \
         "Enter the slope of Ve/VO2 in the 2nd quarter of exercise in L BTPS/L STPD." 

                             if  { [string length $midVeVo2] && ($midPVeVo2 != 0) } {
                                   set  midPPVeVo2 [ expr { round ( $midVeVo2  * 100.0 /  $midPVeVo2 ) } ] 
                             } else {
	                   	set midPPVeVo2 0
	                     }
                             expr {[string length %P]<5} && [string is double %P]} -width 12

  pack $w.ventframe.ve1actframe.entry1

# Line 2
  entry $w.ventframe.ve1actframe.entry2 -relief sunken -textvariable maxVeVo2 \
        -validate all \
        -invcmd bell -vcmd { set entryMessageTxt \
         "Enter the Ve/VO2 at maximum exercise (in L BTPS/L STPD)." 

                             if  { [string length $maxVeVo2] && ($maxPVeVo2 != 0) } {
                                   set  maxPPVeVo2 [ expr { round ( $maxVeVo2  * 100.0 /  $maxPVeVo2 ) } ] 
                             } else {
	                   	set maxPPVeVo2 0
	                     }
                             expr {[string length %P]<5} && [string is double %P]} -width 12
  pack $w.ventframe.ve1actframe.entry2

# Line 3
  entry $w.ventframe.ve1actframe.entry3 -relief sunken -textvariable midVeVCo2 \
        -validate all \
        -invcmd bell -vcmd { set entryMessageTxt \
         "Enter the Ve/VCO2 in the 2nd quarter of exercise (in L BTPS/L STPD)." 

                             if  { [string length $midVeVCo2] && ($midPVeVCo2 != 0) } {
                                   set  midPPVeVCo2 [ expr { round ( $midVeVCo2  * 100.0 /  $midPVeVCo2 ) } ] 
                             } else {
	                   	set midPPVeVCo2 0
	                     }

                            expr {[string length %P]<5} && [string is double %P]} -width 12
  pack $w.ventframe.ve1actframe.entry3

# Line 4
  entry $w.ventframe.ve1actframe.entry4 -relief sunken -textvariable maxVeVCo2 \
        -validate all \
        -invcmd bell -vcmd { set entryMessageTxt \
         "Enter the Ve/VCO2 at maximum exercise (in L BTPS/L STPD)." 

                             if  { [string length $maxVeVCo2] && ($maxPVeVCo2 != 0) } {
                                   set  maxPPVeVCo2 [ expr { round ( $maxVeVCo2  * 100.0 /  $maxPVeVCo2 ) } ] 
                             } else {
	                   	set maxPPVeVCo2 0
	                     }

                            expr {[string length %P]<5} && [string is double %P]} -width 12
  pack $w.ventframe.ve1actframe.entry4


  grid configure $w.ventframe.ve1actframe.entry1 -column 1 -row 1 -columnspan 1  -sticky w
  grid configure $w.ventframe.ve1actframe.entry2 -column 1 -row 2 -columnspan 1  -sticky w
  grid configure $w.ventframe.ve1actframe.entry3 -column 1 -row 3 -columnspan 1  -sticky w
  grid configure $w.ventframe.ve1actframe.entry4 -column 1 -row 4 -columnspan 1  -sticky w


#################################################
# Make Frame with Pred Ve1 Entries
#################################################
  labelframe $w.ventframe.ve1predframe -text "" -bg grey
  pack $w.ventframe.ve1predframe


# Line 1
#  label $w.ventframe.ve1predframe.label1 -textvariable midPVeVo2 -bg grey -width 12
#  pack $w.ventframe.ve1predframe.label1

# Line 2
#  label $w.ventframe.ve1predframe.label2 -textvariable maxPVeVo2 -bg grey -width 12
#  pack $w.ventframe.ve1predframe.label2

# Line 3
#  label $w.ventframe.ve1predframe.label3 -textvariable midPVeVCo2 -bg grey -width 12
#  pack $w.ventframe.ve1predframe.label3

# Line 4
#  label $w.ventframe.ve1predframe.label4 -textvariable maxPVeVCo2 -bg grey -width 12
#  pack $w.ventframe.ve1predframe.label4

#  grid configure $w.ventframe.ve1predframe.label1 -column 1 -row 1 -columnspan 1  -sticky w
#  grid configure $w.ventframe.ve1predframe.label2 -column 1 -row 2 -columnspan 1  -sticky w
#  grid configure $w.ventframe.ve1predframe.label3 -column 1 -row 3 -columnspan 1  -sticky w
#  grid configure $w.ventframe.ve1predframe.label4 -column 1 -row 4 -columnspan 1  -sticky w

# Line 1
  entry $w.ventframe.ve1predframe.entry1 -relief sunken -textvariable midPVeVo2 \
        -validate all \
        -invcmd bell -vcmd { set entryMessageTxt \
         "Enter the predicted slope of Ve/VO2 in the 2nd quarter of exercise in L BTPS/L STPD." 

                             if  { [string length $midPVeVo2] && ($midPVeVo2 != 0) } {
                                   set  midPPVeVo2 [ expr { round ( $midVeVo2  * 100.0 /  $midPVeVo2 ) } ] 
                             } else {
	                   	set midPPVeVo2 0
	                     }
                             expr {[string length %P]<5} && [string is double %P]} -width 12

  pack $w.ventframe.ve1predframe.entry1

# Line 2
  entry $w.ventframe.ve1predframe.entry2 -relief sunken -textvariable maxPVeVo2 \
        -validate all \
        -invcmd bell -vcmd { set entryMessageTxt \
         "Enter the predicted Ve/VO2 at maximum exercise (in L BTPS/L STPD)." 

                             if  { [string length $maxPVeVo2] && ($maxPVeVo2 != 0) } {
                                   set  maxPPVeVo2 [ expr { round ( $maxVeVo2  * 100.0 /  $maxPVeVo2 ) } ] 
                             } else {
	                   	set maxPPVeVo2 0
	                     }
                             expr {[string length %P]<5} && [string is double %P]} -width 12
  pack $w.ventframe.ve1predframe.entry2

# Line 3
  entry $w.ventframe.ve1predframe.entry3 -relief sunken -textvariable midPVeVCo2 \
        -validate all \
        -invcmd bell -vcmd { set entryMessageTxt \
         "Enter the predicted Ve/VCO2 in the 2nd quarter of exercise (in L BTPS/L STPD)." 

                             if  { [string length $midPVeVCo2] && ($midPVeVCo2 != 0) } {
                                   set  midPPVeVCo2 [ expr { round ( $midVeVCo2  * 100.0 /  $midPVeVCo2 ) } ] 
                             } else {
	                   	set midPPVeVCo2 0
	                     }

                            expr {[string length %P]<5} && [string is double %P]} -width 12
  pack $w.ventframe.ve1predframe.entry3

# Line 4
  entry $w.ventframe.ve1predframe.entry4 -relief sunken -textvariable maxPVeVCo2 \
        -validate all \
        -invcmd bell -vcmd { set entryMessageTxt \
         "Enter the predicted Ve/VCO2 at maximum exercise (in L BTPS/L STPD)." 

                             if  { [string length $maxPVeVCo2] && ($maxPVeVCo2 != 0) } {
                                   set  maxPPVeVCo2 [ expr { round ( $maxVeVCo2  * 100.0 /  $maxPVeVCo2 ) } ] 
                             } else {
	                   	set maxPPVeVCo2 0
	                     }

                            expr {[string length %P]<5} && [string is double %P]} -width 12
  pack $w.ventframe.ve1predframe.entry4


  grid configure $w.ventframe.ve1actframe.entry1 -column 1 -row 1 -columnspan 1  -sticky w
  grid configure $w.ventframe.ve1actframe.entry2 -column 1 -row 2 -columnspan 1  -sticky w
  grid configure $w.ventframe.ve1actframe.entry3 -column 1 -row 3 -columnspan 1  -sticky w
  grid configure $w.ventframe.ve1actframe.entry4 -column 1 -row 4 -columnspan 1  -sticky w

#################################################
# Make Frame with % Pred Ve1 Entries
#################################################
  labelframe $w.ventframe.ve1pctpredframe -text "" -bg grey
  pack $w.ventframe.ve1pctpredframe


# Line 1
  label $w.ventframe.ve1pctpredframe.label1 -textvariable midPPVeVo2 -bg grey -width 12
  pack $w.ventframe.ve1pctpredframe.label1

# Line 2
  label $w.ventframe.ve1pctpredframe.label2 -textvariable maxPPVeVo2 -bg grey -width 12
  pack $w.ventframe.ve1pctpredframe.label2

# Line 3
  label $w.ventframe.ve1pctpredframe.label3 -textvariable midPPVeVCo2 -bg grey -width 12
  pack $w.ventframe.ve1pctpredframe.label3

# Line 4
  label $w.ventframe.ve1pctpredframe.label4 -textvariable maxPPVeVCo2 -bg grey -width 12
  pack $w.ventframe.ve1pctpredframe.label4

  grid configure $w.ventframe.ve1pctpredframe.label1 -column 1 -row 1 -columnspan 1  -sticky w
  grid configure $w.ventframe.ve1pctpredframe.label2 -column 1 -row 2 -columnspan 1  -sticky w
  grid configure $w.ventframe.ve1pctpredframe.label3 -column 1 -row 3 -columnspan 1  -sticky w
  grid configure $w.ventframe.ve1pctpredframe.label4 -column 1 -row 4 -columnspan 1  -sticky w


#################################################
# Make Frame with Tv Label
#################################################
  labelframe $w.ventframe.tvframe -text "" -bg grey
  pack $w.ventframe.tvframe

# Line 1
  label $w.ventframe.tvframe.label1 -text "*Tidal Volume max (L BTPS)" -bg grey -width 25
  pack $w.ventframe.tvframe.label1

  grid configure $w.ventframe.tvframe.label1 -column 1 -row 1 -columnspan 1  -sticky w


#################################################
# Make Frame with Actual Tv Entry
#################################################
  labelframe $w.ventframe.tvactframe -text "" -bg grey
  pack $w.ventframe.tvactframe


# Line 1
  entry $w.ventframe.tvactframe.entry1 -relief sunken -textvariable maxTv \
        -validate all \
        -invcmd bell -vcmd { set entryMessageTxt \
         "Enter the tidal volume at maximum exercise (in L BTPS)." 
         if  { [string length $maxTv] && ($maxPTv != 0) } {
           set  maxPPTv [ expr { round ( $maxTv  * 100.0 /  $maxPTv ) } ] 
         } else {
	   set maxPPTv 0
	 }
         expr {[string length %P]<5} && [string is double %P]} -width 12

  pack $w.ventframe.tvactframe.entry1
  grid configure $w.ventframe.tvactframe.entry1 -column 1 -row 1 -columnspan 1  -sticky w

#################################################
# Make Frame with Pred Tv Entry
#################################################
  labelframe $w.ventframe.tvpredframe -text "" -bg grey
  pack $w.ventframe.tvpredframe


# Line 1
#  label $w.ventframe.tvpredframe.label1 -textvariable maxPTv -bg grey -width 12
#  pack $w.ventframe.tvpredframe.label1
  entry $w.ventframe.tvpredframe.entry1 -relief sunken -textvariable maxPTv \
        -validate all \
        -invcmd bell -vcmd { set entryMessageTxt \
         "Enter the predicted tidal volume at maximum exercise (in L BTPS)." 
         if  { [string length $maxPTv] && ($maxPTv != 0) } {
           set  maxPPTv [ expr { round ( $maxTv  * 100.0 /  $maxPTv ) } ] 
         } else {
	   set maxPPTv 0
	 }
         expr {[string length %P]<5} && [string is double %P]} -width 12

  pack $w.ventframe.tvpredframe.entry1

  grid configure $w.ventframe.tvpredframe.entry1 -column 1 -row 1 -columnspan 1  -sticky w


#################################################
# Make Frame with % Pred Tv Entry
#################################################
  labelframe $w.ventframe.tvpctpredframe -text "" -bg grey
  pack $w.ventframe.tvpctpredframe


# Line 1
  label $w.ventframe.tvpctpredframe.label1 -textvariable maxPPTv -bg grey -width 12
  pack $w.ventframe.tvpctpredframe.label1

  grid configure $w.ventframe.tvpctpredframe.label1 -column 1 -row 1 -columnspan 1  -sticky w


#################################################
# Make Frame with Ve2 Labels
#################################################
  labelframe $w.ventframe.ve2frame -text "" -bg grey
  pack $w.ventframe.ve2frame

# Line 1
  label $w.ventframe.ve2frame.label1 -text "Ve rest (L BTPS)" -bg grey -width 25
  pack $w.ventframe.ve2frame.label1

# Line 2
  label $w.ventframe.ve2frame.label2 -text "*Ve max" -bg grey -width 25
  pack $w.ventframe.ve2frame.label2


  grid configure $w.ventframe.ve2frame.label1 -column 1 -row 1 -columnspan 1  -sticky w
  grid configure $w.ventframe.ve2frame.label2 -column 1 -row 2 -columnspan 1  -sticky w


#################################################
# Make Frame with Actual Ve2 Entries
#################################################
  labelframe $w.ventframe.ve2actframe -text "" -bg grey
  pack $w.ventframe.ve2actframe

# Line 1
  entry $w.ventframe.ve2actframe.entry1 -relief sunken -textvariable restVe \
        -validate all \
        -invcmd bell -vcmd { set entryMessageTxt \
         "Enter the resting ventilation (Ve) in L BTPS." 
         if  { [string length $restVe] && ($restPVe != 0) } {
               set  restPPVe [ expr { round ( $restVe  * 100.0 /  $restPVe ) } ] 
         } else {
	   set restPPVe 0
	 }
         expr {[string length %P]<5} && [string is double %P]} -width 12

  pack $w.ventframe.ve2actframe.entry1

# Line 2
  entry $w.ventframe.ve2actframe.entry2 -relief sunken -textvariable maxVe \
        -validate all \
        -invcmd bell -vcmd { set entryMessageTxt \
         "Enter the ventilation (Ve) at maximum exercise (in L BTPS)" 

# Update breathRsrv Field when maxVe entered

  if { (($maxVe != 0 && [ string length $maxVe ] && ($preMvv != 0 || $prePMvv != 0)) &&
        ($breathRsrv == 0 || $maxVe != 0 || $preMvv != 0 || $prePMvv != 0 )) } {
    if { ($preMvv != 0) } {
      set breathRsrv [ expr { round ( ($preMvv - $maxVe) * 100.0 / $preMvv ) } ]
    } else {
    set breathRsrv [ expr { round (($prePMvv - $maxVe)  * 100.0 / $prePMvv ) } ]
    }
  }

# Update  maxVe percent field when maxVe entered

  if  { [string length $maxVe] && ($maxPVe != 0) } {
    set  maxPPVe [ expr { round ( $maxVe  * 100.0 /  $maxPVe ) } ] 
  } else {
    set maxPPVe 0
  }

  expr {[string length %P]<5} && [string is double %P]} -width 12
  pack $w.ventframe.ve2actframe.entry2


  grid configure $w.ventframe.ve2actframe.entry1 -column 1 -row 1 -columnspan 1  -sticky w
  grid configure $w.ventframe.ve2actframe.entry2 -column 1 -row 2 -columnspan 1  -sticky w


#################################################
# Make Frame with Pred Ve2 Entries
#################################################
  labelframe $w.ventframe.ve2predframe -text "" -bg grey
  pack $w.ventframe.ve2predframe


# Line 1
#  label $w.ventframe.ve2predframe.label1 -textvariable restPVe -bg grey -width 12
#  pack $w.ventframe.ve2predframe.label1
  entry $w.ventframe.ve2predframe.entry1 -relief sunken -textvariable restPVe \
        -validate all \
        -invcmd bell -vcmd { set entryMessageTxt \
         "Enter the predicted resting ventilation (Ve) in L BTPS." 
         if  { [string length $restPVe] && ($restPVe != 0) } {
               set  restPPVe [ expr { round ( $restVe  * 100.0 /  $restPVe ) } ] 
         } else {
	   set restPPVe 0
	 }
         expr {[string length %P]<5} && [string is double %P]} -width 12

  pack $w.ventframe.ve2predframe.entry1

# Line 2
#  label $w.ventframe.ve2predframe.label2 -textvariable maxPVe -bg grey -width 12
#  pack $w.ventframe.ve2predframe.label2
  entry $w.ventframe.ve2predframe.entry2 -relief sunken -textvariable maxPVe \
        -validate all \
        -invcmd bell -vcmd { set entryMessageTxt \
         "Enter the predicted ventilation (Ve) at maximum exercise (in L BTPS)" 

# Update breathRsrv Field when maxPVe entered

  if { (($maxVe != 0 && [ string length $maxPVe ] && ($preMvv != 0 || $prePMvv != 0)) &&
        ($breathRsrv == 0 || $maxVe != 0 || $preMvv != 0 || $prePMvv != 0 )) } {
    if { ($preMvv != 0) } {
      set breathRsrv [ expr { round ( ($preMvv - $maxVe) * 100.0 / $preMvv ) } ]
    } else {
    set breathRsrv [ expr { round (($prePMvv - $maxVe)  * 100.0 / $prePMvv ) } ]
    }
  }

# Update  maxVe percent field when maxPVe entered

  if  { [string length $maxPVe] && ($maxPVe != 0) } {
    set  maxPPVe [ expr { round ( $maxVe  * 100.0 /  $maxPVe ) } ] 
  } else {
    set maxPPVe 0
  }

  expr {[string length %P]<5} && [string is double %P]} -width 12
  pack $w.ventframe.ve2predframe.entry2


  grid configure $w.ventframe.ve2predframe.entry1 -column 1 -row 1 -columnspan 1  -sticky w
  grid configure $w.ventframe.ve2predframe.entry2 -column 1 -row 2 -columnspan 1  -sticky w


#################################################
# Make Frame with % Pred ve2 Entries
#################################################
  labelframe $w.ventframe.ve2pctpredframe -text "" -bg grey
  pack $w.ventframe.ve2pctpredframe

# Line 1
  label $w.ventframe.ve2pctpredframe.label1 -textvariable restPPVe -bg grey -width 12
  pack $w.ventframe.ve2pctpredframe.label1

# Line 2
  label $w.ventframe.ve2pctpredframe.label2 -textvariable maxPPVe -bg grey -width 12
  pack $w.ventframe.ve2pctpredframe.label2


  grid configure $w.ventframe.ve2pctpredframe.label1 -column 1 -row 1 -columnspan 1  -sticky w
  grid configure $w.ventframe.ve2pctpredframe.label2 -column 1 -row 2 -columnspan 1  -sticky w


#################################################
# Make Frame with Br Label
#################################################
  labelframe $w.ventframe.brframe -text "" -bg grey
  pack $w.ventframe.brframe

# Line 1
  label $w.ventframe.brframe.label1 -text "Breathing Reserve (%)" -bg grey -width 25
  pack $w.ventframe.brframe.label1

  grid configure $w.ventframe.brframe.label1 -column 1 -row 1 -columnspan 1  -sticky w


#################################################
# Make Frame with Actual Br Entry
#################################################
  labelframe $w.ventframe.bractframe -text "" -bg grey
  pack $w.ventframe.bractframe


# Line 1
  entry $w.ventframe.bractframe.entry1 -relief sunken -textvariable breathRsrv \
        -validate all \
        -invcmd bell -vcmd { set entryMessageTxt \
         "Enter the breathing reserve in percent." 
         if  { [string length $breathRsrv] && ($breathPRsrv != 0) } {
           set  breathPPRsrv [ expr { round ( $breathRsrv  * 100.0 /  $breathPRsrv ) } ] 
         } else {
           set breathPPRsrv 0
         }
         expr {[string length %P]<5} && [string is double %P]} -width 12

  pack $w.ventframe.bractframe.entry1

  grid configure $w.ventframe.bractframe.entry1 -column 1 -row 1 -columnspan 1  -sticky w

#################################################
# Make Frame with Pred Br Entry
#################################################
  labelframe $w.ventframe.brpredframe -text "" -bg grey
  pack $w.ventframe.brpredframe


# Line 1
#  label $w.ventframe.brpredframe.label1 -textvariable breathPRsrv -bg grey -width 12
#  pack $w.ventframe.brpredframe.label1
  entry $w.ventframe.brpredframe.entry1 -relief sunken -textvariable breathPRsrv \
        -validate all \
        -invcmd bell -vcmd { set entryMessageTxt \
         "Enter the predicted breathing reserve in percent." 
         if  { [string length $breathPRsrv] && ($breathPRsrv != 0) } {
           set  breathPPRsrv [ expr { round ( $breathRsrv  * 100.0 /  $breathPRsrv ) } ] 
         } else {
           set breathPPRsrv 0
         }
         expr {[string length %P]<5} && [string is double %P]} -width 12

  pack $w.ventframe.brpredframe.entry1

  grid configure $w.ventframe.brpredframe.entry1 -column 1 -row 1 -columnspan 1  -sticky w


#################################################
# Make Frame with % Pred Br Entry
#################################################
  labelframe $w.ventframe.brpctpredframe -text "" -bg grey
  pack $w.ventframe.brpctpredframe


# Line 1
  label $w.ventframe.brpctpredframe.label1 -textvariable breathPPRsrv -bg grey -width 12
  pack $w.ventframe.brpctpredframe.label1


  grid configure $w.ventframe.brpctpredframe.label1 -column 1 -row 1 -columnspan 1  -sticky w


#################################################
# Make Label for Status
#################################################
  set entryMessageTxt ""
  label $w.msglabel -textvariable entryMessageTxt -bg grey -anchor w -width 80 -pady 20
  pack $w.msglabel


#################################################
# Position Ventilation Data Sections
#################################################
  grid configure $w.ventframe.descframe -column 1 -row 1 -columnspan 1  -sticky w
  grid configure $w.ventframe.actualframe -column 2 -row 1 -columnspan 1  -sticky w
  grid configure $w.ventframe.predframe -column 3 -row 1 -columnspan 1  -sticky w
  grid configure $w.ventframe.predpframe -column 4 -row 1 -columnspan 1  -sticky w

  grid configure $w.ventframe.ve1frame -column 1 -row 2 -columnspan 1  -sticky w
  grid configure $w.ventframe.ve1actframe -column 2 -row 2 -columnspan 1  -sticky w
  grid configure $w.ventframe.ve1predframe -column 3 -row 2 -columnspan 1  -sticky w
  grid configure $w.ventframe.ve1pctpredframe -column 4 -row 2 -columnspan 1  -sticky w

  grid configure $w.ventframe.tvframe -column 1 -row 3 -columnspan 1  -sticky w
  grid configure $w.ventframe.tvactframe -column 2 -row 3 -columnspan 1  -sticky w
  grid configure $w.ventframe.tvpredframe -column 3 -row 3 -columnspan 1  -sticky w
  grid configure $w.ventframe.tvpctpredframe -column 4 -row 3 -columnspan 1  -sticky w

  grid configure $w.ventframe.ve2frame -column 1 -row 4 -columnspan 1  -sticky w
  grid configure $w.ventframe.ve2actframe -column 2 -row 4 -columnspan 1  -sticky w
  grid configure $w.ventframe.ve2predframe -column 3 -row 4 -columnspan 1  -sticky w
  grid configure $w.ventframe.ve2pctpredframe -column 4 -row 4 -columnspan 1  -sticky w

  grid configure $w.ventframe.brframe -column 1 -row 5 -columnspan 1  -sticky w
  grid configure $w.ventframe.bractframe -column 2 -row 5 -columnspan 1  -sticky w
  grid configure $w.ventframe.brpredframe -column 3 -row 5 -columnspan 1  -sticky w
  grid configure $w.ventframe.brpctpredframe -column 4 -row 5 -columnspan 1  -sticky w

  grid configure $w.demoframe -column 1 -row 2 -columnspan 1   -sticky ew
  grid configure $w.ventframe -column 1 -row 3 -columnspan 1   -sticky ew


  grid configure $w.msglabel -column 1 -row 4  -columnspan 1  -sticky w


#################################################
# Put Buttons at bottom 
#################################################
  frame $w.buttonframe -padx 2 -pady 2 -bg grey

  button $w.buttonframe.ventnorms -highlightbackground grey -text Recalculate_Default_Norms \
    -highlightbackground grey -width 40 -command { useVentNorms }
  pack $w.buttonframe.ventnorms -side left -padx 5

  grid configure $w.buttonframe -column 1 -row 6 -sticky n
}


#########################################################################
# displayGasExchangePage --
#
# Generates Gas Exchange Page
#
# Arguments:
# None
# 
# Results:
# Gas Exchange Page Displayed
#########################################################################
proc displayGasExchangePage {} {
global w entryMessageTxt widgetFont
# Gas Exchange
global rO2PetCo2 rO2PacO2 rO2PaO2 rO2Hco3 rO2O2Sat rO2O2 
global rraPetCo2 rraPacO2 rraPaO2 rraHco3 rraO2 rraO2Sat exPetCo2 exPaCo2 exPaO2
global exHco3 exO2Sat maxAa maxVdVt exO2

#################################################
# Gas Exchange Page Entries
#################################################
  set w [Notebook:frame .n "Gas Exchange" ]


#################################################
# Make Frames with Program Name, Author, 
# Demographic information
#################################################
  displayProgramHeader  
  displayDemographicFrame


#################################################
# Make Frame with Gas Exchange Data
#################################################
  labelframe $w.gxframe -text "Gas Exchange Data"  -bg grey -borderwidth 1 -width 30 -font $widgetFont(bold) -fg green
  pack $w.gxframe


#################################################
# Make Heading Labels
#################################################

# heading 1
  labelframe $w.gxframe.condframe -text "" -bg grey
  pack $w.gxframe.condframe
  label $w.gxframe.condframe.label1 -text "Condition" -bg grey -width 20
  pack $w.gxframe.condframe.label1

# heading 3
  labelframe $w.gxframe.paCo2frame -text "" -bg grey
  pack $w.gxframe.paCo2frame
  label $w.gxframe.paCo2frame.label1 -text "PaCo2" -bg grey -width 10
  pack $w.gxframe.paCo2frame.label1

# heading 4
  labelframe $w.gxframe.pao2frame -text "" -bg grey
  pack $w.gxframe.pao2frame
  label $w.gxframe.pao2frame.label1 -text "PaO2" -bg grey -width 10
  pack $w.gxframe.pao2frame.label1

# heading 5
  labelframe $w.gxframe.hco3frame -text "" -bg grey
  pack $w.gxframe.hco3frame
  label $w.gxframe.hco3frame.label1 -text "HCO3" -bg grey -width 10
  pack $w.gxframe.hco3frame.label1

# heading 6
  labelframe $w.gxframe.satframe -text "" -bg grey
  pack $w.gxframe.satframe
  label $w.gxframe.satframe.label1 -text "% Sat" -bg grey -width 10
  pack $w.gxframe.satframe.label1


#################################################
# Make Rest Line
#################################################

#################################################
# Make Frame with Rest Label
#################################################
  labelframe $w.gxframe.restframe -text "" -bg grey
  pack $w.gxframe.restframe

  label $w.gxframe.restframe.label1 -text "Rest (room air)" -bg grey -width 20
  pack $w.gxframe.restframe.label1


#################################################
# Make Frame with PaCO2 Rest Entry
#################################################
  labelframe $w.gxframe.restpac02frame -text "" -bg grey
  pack $w.gxframe.restpac02frame


  entry $w.gxframe.restpac02frame.entry1 -relief sunken -textvariable rraPacO2 \
        -validate all \
        -invcmd bell -vcmd { set entryMessageTxt \
         "Enter the resting PaCO2 on room air in mmHg." 
         expr {[string length %P]<5} && [string is double %P]} -width 10

  pack $w.gxframe.restpac02frame.entry1

#################################################
# Make Frame with PaO2 Rest Entry
#################################################
  labelframe $w.gxframe.restpa02frame -text "" -bg grey
  pack $w.gxframe.restpa02frame


  entry $w.gxframe.restpa02frame.entry1 -relief sunken -textvariable rraPaO2 \
        -validate all \
        -invcmd bell -vcmd { set entryMessageTxt \
         "Enter the resting PaO2 on room air in mmHg." 
         expr {[string length %P]<5} && [string is double %P]} -width 10

  pack $w.gxframe.restpa02frame.entry1

#################################################
# Make Frame with HCO3 Rest Entry
#################################################
  labelframe $w.gxframe.resthco3frame -text "" -bg grey
  pack $w.gxframe.resthco3frame


  entry $w.gxframe.resthco3frame.entry1 -relief sunken -textvariable rraHco3 \
        -validate all \
        -invcmd bell -vcmd { set entryMessageTxt \
         "Enter the resting bicarbonate (HCO3) on room air." 
         expr {[string length %P]<5} && [string is double %P]} -width 10

  pack $w.gxframe.resthco3frame.entry1

#################################################
# Make Frame with Sat Rest Entry
#################################################
  labelframe $w.gxframe.restsatframe -text "" -bg grey
  pack $w.gxframe.restsatframe


  entry $w.gxframe.restsatframe.entry1 -relief sunken -textvariable rraO2Sat \
        -validate all \
        -invcmd bell -vcmd { set entryMessageTxt \
         "Enter the resting O2 saturation on room air in percent." 
         expr {[string length %P]<5} && [string is double %P]} -width 10

  pack $w.gxframe.restsatframe.entry1


#################################################
# Make Exercise Line
#################################################

#################################################
# Make Frame with Exercise Label
#################################################
  labelframe $w.gxframe.exerframe -text "" -bg grey
  pack $w.gxframe.exerframe

  label $w.gxframe.exerframe.label1 -text "Exercise (room air)" -bg grey -width 20
  pack $w.gxframe.exerframe.label1


#################################################
# Make Frame with PaCO2 Exercise Entry
#################################################
  labelframe $w.gxframe.exerpac02frame -text "" -bg grey
  pack $w.gxframe.exerpac02frame


  entry $w.gxframe.exerpac02frame.entry1 -relief sunken -textvariable exPaCo2 \
        -validate all \
        -invcmd bell -vcmd { set entryMessageTxt \
         "Enter the PaCO2 at maximum exercise (in mmHg)." 
         expr {[string length %P]<5} && [string is double %P]} -width 10

  pack $w.gxframe.exerpac02frame.entry1

#################################################
# Make Frame with PaO2 Exercise Entry
#################################################
  labelframe $w.gxframe.exerpa02frame -text "" -bg grey
  pack $w.gxframe.exerpa02frame


  entry $w.gxframe.exerpa02frame.entry1 -relief sunken -textvariable exPaO2 \
        -validate all \
        -invcmd bell -vcmd { set entryMessageTxt \
         "Enter the PaO2 at maximum exercise (in mmHg)." 
                             expr {[string length %P]<5} && [string is double %P]} -width 10

  pack $w.gxframe.exerpa02frame.entry1

#################################################
# Make Frame with HCO3 Exercise Entry
#################################################
  labelframe $w.gxframe.exerhco3frame -text "" -bg grey
  pack $w.gxframe.exerhco3frame


  entry $w.gxframe.exerhco3frame.entry1 -relief sunken -textvariable exHco3 \
        -validate all \
        -invcmd bell -vcmd { set entryMessageTxt \
         "Enter the bicarbonate (HCO3) at maximum exercise." 
                             expr {[string length %P]<5} && [string is double %P]} -width 10

  pack $w.gxframe.exerhco3frame.entry1

#################################################
# Make Frame with Sat Exercise Entry
#################################################
  labelframe $w.gxframe.exersatframe -text "" -bg grey
  pack $w.gxframe.exersatframe


  entry $w.gxframe.exersatframe.entry1 -relief sunken -textvariable exO2Sat \
        -validate all \
        -invcmd bell -vcmd { set entryMessageTxt \
         "Enter the O2 saturation at maximum exercise (in percent)."
                             expr {[string length %P]<5} && [string is double %P]} -width 10


  pack $w.gxframe.exersatframe.entry1


#################################################
# Make Frame with Exercise Max P Entry
#################################################
  labelframe $w.gxframe.exermaxpframe -text "" -bg grey
  pack $w.gxframe.exermaxpframe

  label $w.gxframe.exermaxpframe.label1 -text "Exercise Max P(A-a)O2 (mmhg)" -bg grey -width 56
  pack $w.gxframe.exermaxpframe.label1 -side left

  label $w.gxframe.exermaxpframe.entry1 -relief sunken -textvariable maxAa -width 10
  pack $w.gxframe.exermaxpframe.entry1 -side right

#################################################
# Make Frame with Exercise Max V Entry
#################################################
  labelframe $w.gxframe.exermaxvframe -text "" -bg grey
  pack $w.gxframe.exermaxvframe

  label $w.gxframe.exermaxvframe.label1 -text "Exercise Max Vd/Vt:" -bg grey -width 56
  pack $w.gxframe.exermaxvframe.label1 -side left

  label $w.gxframe.exermaxvframe.entry1 -relief sunken -textvariable maxVdVt -width 10
  pack $w.gxframe.exermaxvframe.entry1 -side right


#################################################
# Make Label for Status
#################################################
  set entryMessageTxt ""
  label $w.msglabel -textvariable entryMessageTxt -bg grey -anchor w -width 80 -pady 20
  pack $w.msglabel


#################################################
# Position Gas Exchange Data Sections
#################################################
  grid configure $w.gxframe.condframe -column 1 -row 1 -columnspan 1  -sticky w
  grid configure $w.gxframe.paCo2frame -column 2 -row 1 -columnspan 1  -sticky w
  grid configure $w.gxframe.pao2frame -column 3 -row 1 -columnspan 1  -sticky w
  grid configure $w.gxframe.hco3frame -column 4 -row 1 -columnspan 1  -sticky w
  grid configure $w.gxframe.satframe -column 5 -row 1 -columnspan 1  -sticky w

  grid configure $w.gxframe.restframe -column 1 -row 2 -columnspan 1  -sticky w
  grid configure $w.gxframe.restpac02frame -column 2 -row 2 -columnspan 1  -sticky w
  grid configure $w.gxframe.restpa02frame -column 3 -row 2 -columnspan 1  -sticky w
  grid configure $w.gxframe.resthco3frame -column 4 -row 2 -columnspan 1  -sticky w
  grid configure $w.gxframe.restsatframe -column 5 -row 2 -columnspan 1  -sticky w

  grid configure $w.gxframe.exerframe -column 1 -row 3 -columnspan 1  -sticky w
  grid configure $w.gxframe.exerpac02frame -column 2 -row 3 -columnspan 1  -sticky w
  grid configure $w.gxframe.exerpa02frame -column 3 -row 3 -columnspan 1  -sticky w
  grid configure $w.gxframe.exerhco3frame -column 4 -row 3 -columnspan 1  -sticky w
  grid configure $w.gxframe.exersatframe -column 5 -row 3 -columnspan 1  -sticky w

  grid configure $w.gxframe.exermaxpframe -column 1 -row 4 -columnspan 5  -sticky w
  grid configure $w.gxframe.exermaxvframe -column 1 -row 5 -columnspan 5 -sticky w 


  grid configure $w.demoframe -column 1 -row 2 -columnspan 1   -sticky nsew
  grid configure $w.gxframe -column 1 -row 3 -columnspan 1   -sticky nsew
  grid configure $w.msglabel -column 1 -row 4  -columnspan 1  -sticky nsw

}


#########################################################################
# displayECGPage --
#
# Generates EKG Page
#
# Arguments:
# None
# 
# Results:
# EKG Page Displayed
#########################################################################
proc displayECGPage {} {
global w entryMessageTxt widgetFont
# EKG
global restEkg exEkg frpt
# ADDITIONAL EKG
global lead12 myoisc rhythm conduct minab pvcs bpfall mmSt stType hr

#################################################
# EKG Page Entries
#################################################
  set w [Notebook:frame .n "    EKG   " ]


#################################################
# Make Frames with Program Name, Author, 
# Demographic information
#################################################
  displayProgramHeader  
  displayDemographicFrame


#################################################
# Make Frame with EKG Data
#################################################
  labelframe $w.ecgframe -text "EKG Information" -padx 10.5m -pady 1m -bg grey -font $widgetFont(bold) -fg white
  pack $w.ecgframe

#################################################
# Make Frame with Resting EKG Entry
#################################################
  labelframe $w.ecgframe.restframe -text "" -bg grey
  pack $w.ecgframe.restframe

  label $w.ecgframe.restframe.label1 -text "The RESTING EKG was" -bg grey -width 20 -pady 2m 
  pack $w.ecgframe.restframe.label1 -side left

  set opt [tk_optionMenu $w.ecgframe.restframe.restbutton restEkg normal abnormal "cor pulmonale" "not performed" ] 
  $opt configure -bg grey 
  $w.ecgframe.restframe.restbutton configure -bg grey -width 10 -takefocus 1
  pack $w.ecgframe.restframe.restbutton -side left

#################################################
# Make Frame with Exercise EKG Entry
#################################################
  labelframe $w.ecgframe.exerframe -text "" -bg grey
  pack $w.ecgframe.exerframe 

  label $w.ecgframe.exerframe.label1 -text "EXERCISE EKG was" -bg grey -width 20 -pady 2m
  pack $w.ecgframe.exerframe.label1 

  set opt [tk_optionMenu $w.ecgframe.exerframe.exerbutton exEkg "not performed" normal other ]
  $opt configure -bg grey -activebackground grey
  $opt entryconfigure normal -command  { 
          $w.ecgaddframe.label1 configure -state disabled
          $w.ecgaddframe.label2 configure -state disabled
          $w.ecgaddframe.label3 configure -state disabled
          $w.ecgaddframe.label4 configure -state disabled
          $w.ecgaddframe.label5 configure -state disabled
          $w.ecgaddframe.label6 configure -state disabled
          $w.ecgaddframe.label7 configure -state disabled
          $w.ecgaddframe.question1 configure -state disabled
          $w.ecgaddframe.question2 configure -state disabled
          $w.ecgaddframe.question3 configure -state disabled
          $w.ecgaddframe.question4 configure -state disabled
          $w.ecgaddframe.question5 configure -state disabled
          $w.ecgaddframe.question6 configure -state disabled
          $w.ecgaddframe.question7 configure -state disabled
          $w.ecgaddframe.myoframe.topframe.entry1 configure -state disabled
          $w.ecgaddframe.myoframe.topframe.label8 configure -state disabled
	  $w.ecgaddframe.myoframe.topframe.stoption configure -state disabled
	  $w.ecgaddframe.myoframe.bottomframe.label9 configure -state disabled
	  $w.ecgaddframe.myoframe.bottomframe.entry2 configure -state disabled
	  $w.ecgaddframe.myoframe.bottomframe.label10 configure -state disabled
	  set lead12 "No"
          set myoisc "No"
          set rhythm "No"
          set conduct "No"
          set minab "No"
          set pvcs "No"
          set bpfall "No"
	  } 

  $opt entryconfigure other -command  { 
          $w.ecgaddframe.label1 configure -state normal
          $w.ecgaddframe.label2 configure -state normal
          $w.ecgaddframe.label3 configure -state normal
          $w.ecgaddframe.label4 configure -state normal
          $w.ecgaddframe.label5 configure -state normal
          $w.ecgaddframe.label6 configure -state normal
          $w.ecgaddframe.label7 configure -state normal
          $w.ecgaddframe.question1 configure -state normal
          $w.ecgaddframe.question2 configure -state normal
          $w.ecgaddframe.question3 configure -state normal
          $w.ecgaddframe.question4 configure -state normal
          $w.ecgaddframe.question5 configure -state normal
          $w.ecgaddframe.question6 configure -state normal
          $w.ecgaddframe.question7 configure -state normal
          }

  $w.ecgframe.exerframe.exerbutton configure -bg grey -width 10

  grid configure $w.ecgframe.exerframe.label1 -column 1 -row 1 -columnspan 1  -sticky w
  grid configure $w.ecgframe.exerframe.exerbutton -column 2 -row 1 -columnspan 1  -sticky w


#################################################
# Make Frame with EKG Report Entry
#################################################
  labelframe $w.ecgframe.reportframe -text "" -bg grey
  pack $w.ecgframe.reportframe 

  label $w.ecgframe.reportframe.label1 -text "Is there a formal EKG report available?" -bg grey -width 40 
  pack $w.ecgframe.reportframe.label1 

  set opt [tk_optionMenu $w.ecgframe.reportframe.reportbutton frpt No Yes] 
  $opt configure -bg grey 
  $w.ecgframe.reportframe.reportbutton configure -bg grey -width 5 -takefocus 1

  grid configure $w.ecgframe.reportframe.label1 -column 1 -row 1 -columnspan 1  -sticky w
  grid configure $w.ecgframe.reportframe.reportbutton -column 2 -row 1 -columnspan 1  -sticky w


#################################################
# Make Frame with Additional EKG Information
#################################################
  labelframe $w.ecgaddframe -text "Additional EKG Information" -bg grey -font $widgetFont(bold) -fg white
  pack $w.ecgaddframe 

  labelframe $w.ecgaddframe.myoframe -text "" -padx 2m -bg grey  -width 95m
  pack $w.ecgaddframe.myoframe  -fill x -anchor w -expand 1


  frame $w.ecgaddframe.myoframe.topframe -background gray
  entry $w.ecgaddframe.myoframe.topframe.entry1 -relief sunken -textvariable mmSt \
        -validate all \
        -invcmd bell -vcmd {expr {[string length %P]<4} && [string is double %P]} -width 3

  pack configure $w.ecgaddframe.myoframe.topframe.entry1 -side left -fill x
  $w.ecgaddframe.myoframe.topframe.entry1 configure -state disabled


  label $w.ecgaddframe.myoframe.topframe.label8 -text "mm of ST" -bg grey -justify left -width 8
  pack $w.ecgaddframe.myoframe.topframe.label8 -side left -fill x
  pack configure $w.ecgaddframe.myoframe.topframe.label8 -anchor w  -fill x
  $w.ecgaddframe.myoframe.topframe.label8 configure -state disabled


  set opt [tk_optionMenu $w.ecgaddframe.myoframe.topframe.stoption stType Depression Elevation] 
  $opt configure -bg grey
  $w.ecgaddframe.myoframe.topframe.stoption configure -state disabled -takefocus 1 -width 10 -bg grey -disabledforeground darkgrey
  pack $w.ecgaddframe.myoframe.topframe.stoption -side left -fill x


  frame $w.ecgaddframe.myoframe.bottomframe -background gray 
  label $w.ecgaddframe.myoframe.bottomframe.label9 -text "at a heart rate of " -justify left -bg grey -width 14 
  pack $w.ecgaddframe.myoframe.bottomframe.label9 -side left -fill x
  pack configure $w.ecgaddframe.myoframe.bottomframe.label9 -anchor w -fill x
  $w.ecgaddframe.myoframe.bottomframe.label9 configure -state disabled


  entry $w.ecgaddframe.myoframe.bottomframe.entry2 -relief sunken -textvariable hr \
        -validate all \
        -invcmd bell -vcmd {expr {[string length %P]<4} && [string is double %P]} -width 3

  pack configure $w.ecgaddframe.myoframe.bottomframe.entry2 -anchor w -side left -fill x
  $w.ecgaddframe.myoframe.bottomframe.entry2 configure -state disabled

  label $w.ecgaddframe.myoframe.bottomframe.label10 -text "bpm." -bg grey -justify left -width 5
  pack $w.ecgaddframe.myoframe.bottomframe.label10 -side left -fill x
  pack configure $w.ecgaddframe.myoframe.bottomframe.label10 -anchor w  -fill x
  $w.ecgaddframe.myoframe.bottomframe.label10 configure -state disabled

  grid configure  $w.ecgaddframe.myoframe.topframe -column 1 -row 1
  grid configure  $w.ecgaddframe.myoframe.bottomframe -column 1 -row 2


  label $w.ecgaddframe.label1 -justify center -text "Was a 12-lead exercise \nEKG performed?" -bg grey -width 25
  pack $w.ecgaddframe.label1 
  pack configure $w.ecgaddframe.label1  -anchor w -fill x
  $w.ecgaddframe.label1 configure -state disabled

  set opt [tk_optionMenu $w.ecgaddframe.question1 lead12 No Yes] 
  $opt configure -bg grey 
  $w.ecgaddframe.question1 configure -state disabled -takefocus 1 -width 5 -bg grey


  label $w.ecgaddframe.label2 -justify center -text "Were there significant \nrhythm disturbances?" -bg grey -width 25 
  pack $w.ecgaddframe.label2 
  pack configure $w.ecgaddframe.label2 -anchor w -fill x
  $w.ecgaddframe.label2 configure -state disabled

  set opt [tk_optionMenu $w.ecgaddframe.question2 rhythm No Yes] 
  $opt configure -bg grey 
  $w.ecgaddframe.question2 configure -state disabled -takefocus 1 -width 5 -bg grey


  label $w.ecgaddframe.label3 -justify center -text "Were there significant \nconduction disturbances?" -bg grey -width 25 
  pack $w.ecgaddframe.label3 
  pack configure $w.ecgaddframe.label3 -anchor w -fill x
  $w.ecgaddframe.label3 configure -state disabled

  set opt [tk_optionMenu $w.ecgaddframe.question3 conduct No Yes] 
  $opt configure -bg grey 
  $w.ecgaddframe.question3 configure -state disabled -takefocus 1 -width 5 -bg grey


  label $w.ecgaddframe.label4 -justify center -text "Were there minor \nabnormalities in the EKG?" -bg grey -width 25 
  pack $w.ecgaddframe.label4 
  pack configure $w.ecgaddframe.label4 -anchor w -fill x
  $w.ecgaddframe.label4 configure -state disabled

  set opt [tk_optionMenu $w.ecgaddframe.question4 minab No Yes] 
  $opt configure -bg grey 
  $w.ecgaddframe.question4 configure -state disabled -takefocus 1 -width 5 -bg grey


  label $w.ecgaddframe.label5 -justify center -text "Were there PVC's which \ndiminished significantly \nwith exercise?" -bg grey -width 25 
  pack $w.ecgaddframe.label5 
  pack configure $w.ecgaddframe.label5 -anchor w -fill x
  $w.ecgaddframe.label5 configure -state disabled

  set opt [tk_optionMenu $w.ecgaddframe.question5 pvcs No Yes] 
  $opt configure -bg grey 
  $w.ecgaddframe.question5 configure -state disabled -takefocus 1 -width 5 -bg grey


  label $w.ecgaddframe.label6 -justify center -text "Did the blood pressure fall \nmarkedly during exercise?" -bg grey -width 25 
  pack $w.ecgaddframe.label6 
  pack configure $w.ecgaddframe.label6 -anchor w -fill x
  $w.ecgaddframe.label6 configure -state disabled

  set opt [tk_optionMenu $w.ecgaddframe.question6 bpfall No Yes] 
  $opt configure -bg grey 
  $w.ecgaddframe.question6 configure -state disabled -takefocus 1 -width 5 -bg grey

  label $w.ecgaddframe.label7 -justify center -text "Was there \nmyocardial ischemia?" -bg grey -width 25 
  pack $w.ecgaddframe.label7 
  pack configure $w.ecgaddframe.label7 -anchor w -fill x
  $w.ecgaddframe.label7 configure -state disabled


  set opt [tk_optionMenu $w.ecgaddframe.question7 myoisc No Yes] 
  $opt configure -bg grey 
  $opt entryconfigure No -command  { 
          $w.ecgaddframe.myoframe.topframe.entry1 configure -state disabled
          $w.ecgaddframe.myoframe.topframe.label8 configure -state disabled
	  $w.ecgaddframe.myoframe.topframe.stoption configure -state disabled
	  $w.ecgaddframe.myoframe.bottomframe.label9 configure -state disabled
	  $w.ecgaddframe.myoframe.bottomframe.entry2 configure -state disabled
	  $w.ecgaddframe.myoframe.bottomframe.label10 configure -state disabled
	  } 

  $opt entryconfigure Yes -command  { 
          $w.ecgaddframe.myoframe.topframe.entry1 configure -state normal
          $w.ecgaddframe.myoframe.topframe.label8 configure -state normal
	  $w.ecgaddframe.myoframe.topframe.stoption configure -state normal
	  $w.ecgaddframe.myoframe.bottomframe.label9 configure -state normal
	  $w.ecgaddframe.myoframe.bottomframe.entry2 configure -state normal
	  $w.ecgaddframe.myoframe.bottomframe.label10 configure -state normal
          }

  $w.ecgaddframe.question7 configure -state disabled -takefocus 1 -width 5 -bg grey


  grid configure $w.ecgaddframe.label1 -column 1 -row 1 -columnspan 1 -sticky w
  grid configure  $w.ecgaddframe.question1 -column 2 -row 1 
  grid configure $w.ecgaddframe.label2 -column 3 -row 1 -columnspan 1 -sticky w 
  grid configure  $w.ecgaddframe.question2 -column 4 -row 1
  grid configure $w.ecgaddframe.label3 -column 1 -row 2 -columnspan 1 -sticky w  
  grid configure  $w.ecgaddframe.question3 -column 2 -row 2
  grid configure $w.ecgaddframe.label4 -column 3 -row 2 -columnspan 1 -sticky w  
  grid configure  $w.ecgaddframe.question4 -column 4 -row 2
  grid configure $w.ecgaddframe.label5 -column 1 -row 3 -columnspan 1 -sticky w  
  grid configure  $w.ecgaddframe.question5 -column 2 -row 3 
  grid configure $w.ecgaddframe.label6 -column 3 -row 3 -columnspan 1 -sticky w  
  grid configure  $w.ecgaddframe.question6 -column 4 -row 3 
  grid configure $w.ecgaddframe.label7 -column 1 -row 4 -columnspan 1 -sticky w  
  grid configure  $w.ecgaddframe.question7 -column 2 -row 4 -columnspan 1 -sticky w   
  grid configure  $w.ecgaddframe.myoframe -column 3 -row 4 -columnspan 2 -sticky ew -padx 1m


#################################################
# Make Label for Status
#################################################
  set entryMessageTxt ""
  label $w.msglabel -textvariable entryMessageTxt -bg grey -anchor w -width 80 -pady 20
  pack $w.msglabel


#################################################
# Position EKG Information Data Sections
#################################################
  grid configure $w.ecgframe.restframe -column 1 -row 1 -columnspan 1  -sticky w
  grid configure $w.ecgframe.exerframe -column 2 -row 1 -columnspan 1  -sticky w
  grid configure $w.ecgframe.reportframe -column 1 -row 2 -columnspan 2  -sticky w

  grid configure $w.demoframe -column 1 -row 2 -columnspan 1   -sticky new
  grid configure $w.ecgframe -column 1 -row 3 -columnspan 1   -sticky new
  grid configure $w.ecgaddframe -column 1 -row 4 -columnspan 1   -sticky new

  grid configure $w.msglabel -column 1 -row 5  -columnspan 1  -sticky nw

}


#############################################################
#############################################################
#############################################################
#############################################################
#############################################################
#############################################################
#### Start Main Program
#### Start Main Program
#### Start Main Program
#### Start Main Program
#### Start Main Program
#############################################################
#############################################################
#############################################################
#############################################################
#############################################################
#############################################################


#################################################
# Create Notebook Tabs
#################################################
Notebook:create .n -pages {Demographic Spirometry "  Oxygen  " \
	                   Cardiovascular Ventilation "Gas Exchange" \
	                   "    EKG   "} -pad 20 -bg grey
pack .n -fill both -expand 1
set w [Notebook:frame .n Demographic]

#################################################
# Create Menu           
#################################################
menu .menu -tearoff 0

set m .menu.file
menu $m -tearoff 0
.menu add cascade -label "File" -menu $m -underline 0
$m add command -label "Report" -command "evalData"
$m add command -label "Save" -command "saveEntries"
$m add command -label "Load" -command "loadEntries"
$m add command -label "Delete" -command { deleteSettings "Main" }
$m add command -label "New" -command "newEntry"
$m add command -label "Import" -command "importEntries"
$m add command -label "Export" -command "exportEntries"
$m add command -label "Exit..." -command "destroy ."

set m .menu.cascade
menu $m -tearoff 0  
.menu add cascade -label "About" -menu $m -underline 0
$m add command -label "About Cardiopulminary Exercise" -command "aboutPage"
$m add command -label "License Agreement" -command "aboutLicense"
$m add command -label "General Information" -command "generalInformation"
$m add command -label "Physiological Concepts" -command "physiologicalConcepts"
					
. configure -menu .menu


wm title . "Cardiopulmonary Exercise Interpretation Program"
wm iconname . "Cpx"

# wm withdraw . 
update idletasks
set x [expr [winfo screenwidth .]/3 - [winfo reqwidth .]/2 \
	  - [winfo vrootx [winfo parent $w]]]
set y [expr [winfo screenheight .]/3 - [winfo reqheight .]/2 \
	  - [winfo vrootx [winfo parent $w]]]
if {[string equal [tk windowingsystem] "classic"]
  || [string equal [tk windowingsystem] "aqua"]} {
  wm geometry . 690x550+$x+$y
} else  {
  wm geometry . 580x550+$x+$y 
}
  

displayDemographicPage
displaySpirometryPage
displayOxygenPage
displayCardioPage
displayVentilationPage
displayGasExchangePage
displayECGPage
