# Supplementary material for: Software for interpreting cardiopulmonary exercise tests
Source: BMC Pulm Med. 2007 Oct 23;7:15. doi: 10.1186/1471-2466-7-15 (PMC2121644; doi:10.1186/1471-2466-7-15)
Supplement: Additional file 3 — CPX. These are the program files required to run the program in Windows. [file 1471-2466-7-15-S3.zip › CPX/CPXINFO.TXT]

 

     This Program has been written by and is owned by Robert M. Ross MD.

     The purpose of the pragram is to assist healthcare professionals and 
     other interested parties in the understanding and interpretation
     of Cardiopulmonary Exercise Testing (CPET). It is provided free of charge in the hopes
     of advancing the science of Cardiopulmonary Exercise Testing and Medicine in
     general.                    

     INFORMATION CONTENTS:

            LOADING AND RUNNING INSTRUCTIONS
            HOW TO USE THE PROGRAMS
            OTHER PROGRAM FUNCTIONS
            HOW TO CONTACT DR ROSS

     LOADING AND RUNNING INSTRUCTIONS
 
     Instructions: 

     1. Active State TcL And XINT are available for download at http://www.xint.org.
 
     2. Install Active State TcL.
 
     3. Unzip cpx.zip (XINT program).

     4. Go inside the cpx folder and double click on cpx.tcl to run the program.

 
 
      USING THE PROGRAMS:

      Double-click on CPX.tcl to start the program
      An entry screen will come up. Fill in the data that you have.
      Fields that are marked with asterisk(*) indicate required data
      Instructions for each field is shown at the bottom of the form when the cursor
      is in the field.
      Norms are automatically calculated but may be changed. To see the effect of the
      change, move the cursor out of the field or tab to another page and then come back.
      You may recalculate the default norms for any page by clicking on the
      recalculate button. You must do this for each page you want to recalculate.
      Maximum values mean values at VO2max.


  
    ENTERING DATA 

      Whenever max data are requested this means the value for the variable at maximum exercise
      (VO2max).

      Max Power -- Enter either Watts OR Speed and elevation
      RPE -- This is the Borg scale (out of 10)
      VO2/Watts -- The slope of VO2 (ml/min) versus power output in Watts. Normal is about 11
      Maximum Oxygen Uptake (VO2max) and Anaerobic Threshold -- enter either ml/kg/min OR 
       ml/min. The other value will be calculated.
      HR/VO2 -- this is the slope of the heart rate versus VO2 (ml/min). Normal is about 50 beats 
      per 1000ml assuming a cardiac output increase of about 5 liters for every increase in Vo2 
      of 1 liter and a stroke volume of 100cc. If no value is entered the program will calculate 
      the value based on studies by Astrand.
      VE/VO2mid -- the slope of ventilation versus VO2 (same units) in the mid portion of 
      exercise just before the anaerobic threshold.
      Gas Exchange -- Enter blood gases if available. If not, you may enter O2 saturations under 
      O2 sat and PaCO2 (if you have some way of measuring other than blood gases) under PCo2.
      CLICK on BUTTONS and then pick the choice you desire

   NOTE: When you change any data (such as gender, height, or age) the norms will not automatically 
	change. YOU MUST PRESS RECALCULATE NORMS ON EACH ENTRY PAGE FOR THE NORMS TO BE RECALCULATED.
       

   OTHER PROGRAM FUNCTIONS (THESE ARE ACCESSED BY CLICKING ON "FILE" OR "ABOUT" 
				OR A BUTTON ON THE DATA ENTRY SCREEN)

      LISCENCE	- be sure to read.
      NEW 	- allows you to enter a new patient.
      LOAD 	- Shows saved tests. Sort as desired, highlight the desired test 
             	   then press load.
      REPORT 	- This displays the report.  
              	  NOTE: Printing a report does not automatically save data to the database. 
	              You must press SAVE on the entry form.
	          NOTE: To make sure the report prints properly, make sure your text editor
        	      (eg. Notepad) is set with word wrap off and left and right margins at
	               0.75 inches.
      EXPORT/IMPORT - At the top you may select to export the file you have on the form.
              It is named cpxexport.txt. If you want to save it, rename it or it will
              be overwritten the next time you press export. You may also import data 
              directly to the form using the import function. After importing be sure to 
              save the data if desired. The import filename must be cpximport.txt

    OTHER FILES

      Hospital.txt - Use a text editor (not a word processor) to edit. Change "Your Hospital Name"
              to the appropriate name. If the program malfunctions, delete the file and recreate
              it in the same directory.
      cpxrpt.txt -  this is a text file containing the last report you produced. You may edit it as
              desired. You may also rename the file, load it into a word document and make whatever
              modifications you desire and keep that as a permanent copy of the report. It can also 
              be sent to the patient's electronic file if your institution has one.


    CONTACTING DR. ROSS

       Robert M. Ross MD
       Clincal Associate Professor of Medicine
       Baylor College of Medicine

       6550 Fannin St
       Suite 2403,
       Houston, Tx 77030

       Office 713-383-6100
       Fax    713-383-6103
       e-mail rross@bcm.tmc.edu or robert@csisoftwareusa.com

   
     PROBLEMS WITH AN INTERPRETATION OR QUESTIONS?

      If you have any questions about an interpretation you may send it to Dr Ross
      who will be happy to review it.  Export the report and rename the export file to 
      a different name (e.g., cpxexporta.txt) and e-mail that file to Dr. Ross.
