# Supplementary material for: Software for interpreting cardiopulmonary exercise tests
Source: BMC Pulm Med. 2007 Oct 23;7:15. doi: 10.1186/1471-2466-7-15 (PMC2121644; doi:10.1186/1471-2466-7-15)
Supplement: Additional file 3 — CPX. These are the program files required to run the program in Windows. [file 1471-2466-7-15-S3.zip › CPX/cpxrpt.txt]

                            YOUR HOSPITAL NAME HERE
                      CARDIOPULMONARY EXERCISE (CPET) TESTING

  Patient ID 1               Example One                        September 18
2003

 Diagnosis: Normal                                            
 Age: 62           Gender: Male       Height (in) :  69.0      (cm): 175.3
 BMI: 27.3                            Weight (lbs): 185.0      (kg): 84.0 
 Exercise Time: 9:0                        Barometric Pressure (mm Hg): 722

                               RESULTS

 SPIROMETRY                            ACTUAL      PREDICTED    %PREDICTED
 Pre Exercise
   FEV1 (L BTPS)                        3.10          3.50           89
   FVC (L BTPS)                         4.50          4.55           99
   ratio (%)                              69            77           90
   MVV (L BTPS)                          124           123          101
 Post Exercise
   FEV1 (L BTPS)                        0.00          3.10            0
   FVC (L BTPS)                         0.00          4.40            0
   ratio (%)                               0            70            0
   MVV (L BTPS)                            0           109            0

 CARDIOPULMONARY

   VO2max (ml/kg/min)                   25.6          28.0           91
   VO2max (ml/min)                      2150          2352           91
   HR/VO2 (beats/L STPD)                  50            50          100
   HR rest (bpm)                          80
   HR max (bpm)                          166           157          106
   Max systolic BP (mmHg)                176           192           92
   Vo2/Watts (ml/W)                     10.0          11.0           91
   Maximum R  (VCo2/Vo2)                 1.2           1.1          110
   Anaerobic threshold (ml/min)         1050          1176           89
   AT/VO2 (%)                             49            50           98

 RESPIRATORY

   Rest ventilation (L BTPS/min)        10.0           5.0          200
   Ve/VO2 mid (L BTPS/L STPD)           30.0          28.0          107
   Ve/VO2 max (L BTPS/L STPD)           40.0          33.0          121
   Ve/VCO2 mid (L BTPS/L STPD)          34.0          25.0          136
   Ve/VCO2 max (L BTPS/L STPD)          35.0          30.0          117
   Max tidal Vt (L BTPS)                 2.6           2.7           96
   Max ventilation (L BTPS/min)         91.0         124.0           73
   Breathing Reserve (%)                27.0          30.0           90
   Exercise (A-a)o2 (mmHg)                              30              
   Exercise Vd/Vt (fraction)            0.00          0.20            0

 ABG'S/SaO2                             HCO3    PCO2    PO2    %SAT

   Rest (Room air)                       0       0       0      95
   Exercise (Room air)                   0       0       0      96

 Max Power                 170 Watts
 Max RPE:                  7/10
 Resting blood pressure:    120/80
 Exercise blood pressure:   176/90
                            YOUR HOSPITAL NAME HERE
                      CARDIOPULMONARY EXERCISE (CPET) TESTING

  Patient ID 1               Example One                        September 18
2003

 Diagnosis: Normal                                            
DISCUSSION:
Pulmonary exercise testing reveals a maximum oxygen uptake of 25.6 ml/kg/min
or 91% of predicted. This is within normal limits for an individual of this
age and sex. The patient stopped due to dyspnea and fatigue. The Maximum RPE
achieved was 7/10. The resting heart rate is within normal limits. The heart
rate response to exercise is within normal limits. There is an anaerobic threshold
which is indicative of a normal circulatory limitation to exercise. The maximum
heart rate achieved is 166 bpm or 106% predicted. This suggests a maximum cardiovascular
effort. Blood pressure is normal at rest and during exercise. The EKG is normal
at rest. The exercise EKG reveals no diagnostic abnormalities.  Resting spirometry
reveals airflow obstruction. No post exercise spirometry was performed. There
is a normal ventilatory response to exercise. Maximum predicted ventilation
is not achieved. No major abnormality of breathing pattern is noted. At rest
on room air oxygen saturation is adequate.  During exercise there is no significant
arterial desaturation. 

CONCLUSION: 
- Exercise performance is normal. 
- Functionally normal exercise evaluation. 


Note:
 This interpretation is based on computer generated logic.  It should not be
used in the clinical  management of the patient until confirmed by a physician.


                                       Reviewed by: _________________________
                                                    Dr. Robert M. Ross    
  
