# Supplementary material for: Software for interpreting cardiopulmonary exercise tests
Source: BMC Pulm Med. 2007 Oct 23;7:15. doi: 10.1186/1471-2466-7-15 (PMC2121644; doi:10.1186/1471-2466-7-15)
Supplement: Additional file 3 — CPX. These are the program files required to run the program in Windows. [file 1471-2466-7-15-S3.zip › CPX/cpxtests.txt]

Example	Four	4	September 18 2003	72	Male	67	176	722	6	0	dyspnea and leg fatigue.	Patient	Dr. Robert Ross	Interstitial Pulmonary Fibrosis	No	1.7	2.34	61	0.00	0.00	0	95			6	14.9	1191	1.04	10.0	799	132	61	70	120	80	172	86	40	46	49	48	1.3	15	57	7	0	42	72	25
Example	Two	2	September 18 2003	49	Female	64	116	656	4	0	dyspnea and fatigue	Patient	Dr. Robert Ross	Dilated Cardiomyopathy and mild Pul hypertn	No	2.39	3.44	129	0.00	0.00	0	80			4	15.8	832	1.28	11.4	600	166	200	85	120	80	174	87	38	55	35	42	1.2	10	47	64	0	35	77	24
Example	Three	3	September 18 2003	66	Male	69	134	656	8	0	dyspnea	Patient	Dr. Robert M. Ross	COPD	No	0.88	2.44	38	0.00	0.00	0	69			10	17.4	1059	1.03	12.3	748	141	75	80	122	75	166	72	42	42	44	42	1.3	17	46	-21	0	38	65	24
Example	Five	5	September 18 2003	22	Male	73	170	656	11	0	dyspnea	Patient	Dr. Robert M. Ross	Pulmonary vascular disease	No	3.41	3.65	156	0.00	0.00	0	150			10	25.6	1976	1.26	13.6	1050	176	58	80	130	91	174	86	42	68	42	50	1.8	10	125	20	0	36	67	22
Example	One	1	September 18 2003	62	Male	69	185	722	9	0	dyspnea and fatigue.	Patient	Dr. Robert M. Ross	Normal	No	3.1	4.5	124	0.00	0.00	0	170			7	25.6	2150	1.21	12.5	1050	166	50	80	120	80	176	90	30	40	34	35	2.6	10	91	27	0	0	0	0
[truncated: 42 more columns]
