# Supplementary material for: Software for interpreting cardiopulmonary exercise tests
Source: BMC Pulm Med. 2007 Oct 23;7:15. doi: 10.1186/1471-2466-7-15 (PMC2121644; doi:10.1186/1471-2466-7-15)
Supplement: Additional file 3 — CPX. These are the program files required to run the program in Windows. [file 1471-2466-7-15-S3.zip › CPX/GLOBVAR.TCL]

#############################################################
#### gobal Variables
#############################################################
set saveFile ""
set entryMessageTxt  ""
set tempPrn ""
set outPrn ""

# Set to text of line in patient select box when patient is selected
set selectedLine ""

set wload .load
set firstHeaderPrinted 0
set sortType 1
set headerLabel1 "First Name    Last Name    Patient ID    Test Date" 


# Report Window
set rw .text
  
# Demographic
set lastName  ""
set firstName  ""
set patId  ""
set tDate  ""
set age  0 
set sex  "Male"
set height  0
set weight  10
set baroPr  760
set exTimeMin  "0"
set exTimeSec  "0"
set termReason  "fatigue"
set termBy  "Patient"
set doc  ""
set lowHrResp  "No"
set pcntBf 0
set txtDiagnosis ""

# Spirometry
set preFev1  0.00   
set preFvc  0.00   
set preFev1Fvc  0.0   
set preMvv  0

set prePFev1  0.00    
set prePFvc  0.00   
set prePFev1Fvc  0.0   
set prePMvv  0

set prePPFev1  0
set prePPFvc  0
set prePPFev1Fvc  0
set prePPMvv  0

set postFev1  0.00   
set postFvc  0.00   
set postFev1Fvc  0.0   
set postMvv  0

set postPFev1  0.00   
set postPFvc  0.00 
set postPFev1Fvc  0.0  
set postPMvv  0

set postPPFev1  0
set postPPFvc  0
set postPPFev1Fvc  0
set postPPMvv  0

# Oxygen Uptake
set maxP  0
set maxPVo2MlMin 0

set maxPMph ""
set maxPElev ""

set maxRPE 0

set maxVo2Kg  0
set maxVo2Ml  0
set maxPVo2Kg  0
set maxPVo2Ml  0
set maxPPVo2Kg  0  
set maxPPVo2Ml  0

set vo2MaxPp  0       

set maxR  0 
set maxPR  0
set maxPPR  0

set atKg  0
set atMl  0
set pAtKg  0
set pAtMl  0
set pPAtKg  0
set pPAtMl  0

set wattsVo2 0
set wattsPVo2 0
set wattsPPVo2 0

# Cardiovascular
set maxHr  0
set pMaxHr  0
set pPMaxHr  0

set hrVo2  0 
set pHrVo2  0
set pPHrVo2  0

set restHr  0
set restSBp  0
set restDBp  0

set exSBp  0
set exDBp  0

set exbpP  0
# Ventilation
set midVeVo2  0
set maxVeVo2  0
set midVeVCo2  0  
set maxVeVCo2  0  

set midPVeVo2  0  
set maxPVeVo2  0  
set midPVeVCo2  0  
set maxPVeVCo2  0  

set midPPVeVo2  0
set maxPPVeVo2  0
set midPPVeVCo2  0
set maxPPVeVCo2  0

set maxTv  0
set maxPTv  0
set maxPPTv  0

set restVe  0
set restPVe  0
set restPPVe  0

set maxVe  0
set maxPVe  0
set maxPPVe  0

set breathRsrv  0
set breathPRsrv  0
set breathPPRsrv  0

set aaf        0
set abgExer    0

# Gas Exchange
set rO2PetCo2  0
set rO2PacO2  0
set rO2PaO2  0
set rO2Hco3  0
set rO2O2Sat  0
set rO2O2     0

set rraPetCo2  0
set rraPacO2  0
set rraPaO2  0
set rraHco3  0
set rraO2Sat  0
set rraO2     21


set exO2      21

set exPetCo2  0
set exPaCo2  0
set exPaO2  0
set exHco3  0
set exO2Sat  0

set maxAa  0
set maxVdVt  0

set pdvtPre  0
set vdvtPpre  0

set  paCo2r       0  
set  paCo2Room   0  
set  paCo2        0  
set  paCo2Exer   0  
set  paCo2Oxy    0  
set  pvo2maxOxy 0  
set  prevOxy 0  
set  pvo2Max 0  

# ECG
set restEkg  "not performed"
set exEkg  "not performed"
set frpt  "No"

# ADDDITIONAL ECG
set lead12 "No"
set myoisc "No"
set rhythm "No"
set conduct "No"
set minab "No"
set pvcs "No"
set bpfall "No"

set mmSt 0
set stType "Depression"
set hr 0

# Misc
set  aai          0.0
set  ao2          0.0
set  atKg         0.0
set  h            0.0
set  hco3         0.0
set  hco3r        0.0
set  baroPress   760.0
set  o2           21
set  o2r          0.0

set  petCo2Exer  0.0
set  petCo2Oxy   0.0
set  petCo2Room  0.0

set  po2          0.0
set  po2r         0.0
set  respTmp     0.0
set  satr         0.0
set  wk           0.0
