# Supplementary material for: Software for interpreting cardiopulmonary exercise tests
Source: BMC Pulm Med. 2007 Oct 23;7:15. doi: 10.1186/1471-2466-7-15 (PMC2121644; doi:10.1186/1471-2466-7-15)
Supplement: Additional file 3 — CPX. These are the program files required to run the program in Windows. [file 1471-2466-7-15-S3.zip › CPX/INTERP.TCL]

#########################################################################
# displayReport --
#
# Displays Report in Text Widget
#
# Arguments:
# None
# 
# Results:
# 
#########################################################################
proc displayReport {} {
global tempPrn

  set w .text
  catch {destroy $w}
  toplevel $w
  wm title $w "Report"
  wm iconname $w "Report"

  frame $w.buttons
  pack $w.buttons -side bottom -fill x -pady 2m
  button $w.buttons.dismiss -text Dismiss -command "destroy $w"
  pack $w.buttons.dismiss -side left -expand 1

  text $w.text -relief sunken -bd 2 -yscrollcommand "$w.scroll set" -setgrid 1 \
	-width 100 -height 30 -undo 1 -autosep 1 -font {Courier 10}
  scrollbar $w.scroll -command "$w.text yview"
  pack $w.scroll -side right -fill y
  pack $w.text -expand yes -fill both
  $w.text insert 0.0 [ processLines $tempPrn ]
}

#########################################################################
# processLines --
#
# Inserts Carriage Returns after words in column 78 or more
#
# Arguments:
# inString : String to process
# 
# Results:
# Returns Processed string
#########################################################################
proc processLines {inString} {

  set OutString ""
  set InStringIndexCounter 0
  set ColumnCount 0
  
  while { $InStringIndexCounter < [ string length $inString ] } {
    while { ($ColumnCount < 74) && ([ string index $inString $InStringIndexCounter] != "\n") } {
      append OutString [ string index $inString $InStringIndexCounter]
      incr InStringIndexCounter
      incr ColumnCount
    
    }  
    if { ($ColumnCount == 74) && ([ string index $inString $InStringIndexCounter] != "\n")} {
      while { ([ string index $inString $InStringIndexCounter] != " ") && \
	    ([ string index $inString $InStringIndexCounter] != "\n") && \
            ( $InStringIndexCounter < [ string length $inString ]) } {
  
        append OutString [ string index $inString $InStringIndexCounter]
        incr InStringIndexCounter
      }
      append OutString "\n"
      incr InStringIndexCounter
      set ColumnCount 0
    } else {
      append OutString [ string index $inString $InStringIndexCounter]
      incr InStringIndexCounter
      set ColumnCount 0
    }
  }
  return $OutString
}	

#*============> Do the interpretation <===================================*/
#########################################################################
# doInterp --
#
# Interpret data values and generate a report
#
# Arguments:
# None
# 
# Results:
# Report generated and displayed in Text Editor
#########################################################################
proc doInterp {} {
global myDir

# Include Interpretation Text Messages
source $myDir/interptxt.tcl

##############################################
# GLOBAL DATA
##############################################
#demographic
global firstName lastName patId tDate age sex height weight baroPr exTimeMin
global exTimeSec termReason termBy doc lowHrResp pcntBf
# Spirometry
global preFev1 preFvc preFev1Fvc preMvv prePFev1 prePFvc prePFev1Fvc prePMvv
global prePPFev1 prePPFvc prePPFev1Fvc prePPMvv postFev1 postFvc postFev1Fvc
global postMvv postPFev1 postPFvc postPFev1Fvc postPMvv postPPFev1 postPPFvc
global postPPFev1Fvc postPPMvv
# Oxygen Uptake
global maxP maxPMph maxPElev maxRPE maxPVo2MlMin maxVo2Kg maxVo2Ml 
global maxPVo2Kg maxPVo2Ml maxPPVo2Kg
global maxPPVo2Ml maxR maxPR maxPPR atKg atMl pAtKg pAtMl pPAtKg pPAtMl
global wattsVo2 wattsPVo2 wattsPPVo2
# Cardiovascular
global maxHr pMaxHr pPMaxHr hrVo2 pHrVo2 pPHrVo2 restHr restSBp restDBp
global exSBp exDBp
# Ventilation
global midVeVo2 maxVeVo2 midVeVCo2 maxVeVCo2 midPVeVo2 maxPVeVo2 midPVeVCo2
global maxPVeVCo2 midPPVeVo2 maxPPVeVo2 midPPVeVCo2 maxPPVeVCo2 maxTv maxPTv
global maxPPTv restVe restPVe restPPVe maxVe maxPVe maxPPVe breathRsrv breathPRsrv
global breathPPRsrv
# Gas Exchange
global rO2PetCo2 rO2PacO2 rO2PaO2 rO2Hco3 rO2O2Sat rO2O2 
global rraPetCo2 rraPacO2 rraPaO2 rraHco3 rraO2 rraO2Sat exPetCo2 exPaCo2 exPaO2
global exHco3 exO2Sat maxAa maxVdVt exO2
# EKG
global restEkg exEkg frpt
# ADDITIONAL EKG
global lead12 myoisc rhythm conduct minab pvcs bpfall mmSt stType hr

global exbpP abgExer pdvtPre vdvtPpre
global paCo2r paCo2Room paCo2 paCo2Exer paCo2Oxy pvo2maxOxy prevOxy pvo2Max
global vo2MaxPp

global tempPrn outPrn

global aia aai aaf ao2 atKg h hco3 hco3r baroPress o2 o2r petCo2Exer petCo2Oxy petCo2Room  po2 po2r respTmp satr wk 

#* counts lines on a page
set  Icount    0      
#* TRUE - have exercise ABG's

#set  abgExer  0       
  if { ($exHco3 != 0 && $paCo2Exer != 0 && $exPaO2 != 0) } {
    set abgExer 1
  } else {
    set abgExer 0
  }

#* TRUE - have rest-o2 ABG's
set  AbgOxy   0       

#* TRUE - have rest-room air ABG's
#set  AbgRoom  1       
  if { ($rraHco3 != 0 && $paCo2Room != 0 && $rraPaO2 != 0) } {
    set AbgRoom  1
  } else {
    set AbgRoom 0
  }
#* TRUE - low HR response expected
# set  bVe      0       
#* TRUE - test terminated by observer
# set  Tt        0       

  if { ($termBy == "Observer") } {
    set Tt 1
  } else {
    set Tt 0
  }

  if { ($lowHrResp == "Yes") } {
    set bVe  1
  } else {
    set bVe  0
  }


#*-----> Report format statements <---------------------------------------*/

set fnote \
"Note:\n\
   This interpretation is based on computer generated logic.  It should not be used in the clinical \
management of the patient until confirmed by a physician.\n\n\n"

  set fnote1 \
"                                       Reviewed by: _________________________"

  set fnote2 \
"                                                    %-25.25s"

#* TRUE - a-ao2 better                */
set aab 0                      
#* TRUE - a-ao2 narrow                */
set aan 0                      
#* TRUE - a-ao2 wide                  */
set aaw 0                      
#* TRUE - have NO anaerobic threshold */
set atneg 0                    
#* counter for section cc             */
set ctest 0                    
#* EKG abnormalities flag             */
set ekgAbnornal 0             
#* exercise BP % predicted            */
set exbpPp 0                  
#* hco3 flag for section z            */
set hc 0                       
#* HR flag for section z              */
set Hr 0                       
#* HR/VO2 flag for section z          */
set hv 0                       

set ii 0
set iline 0
set imatch 0

#* general integers                   */
set inext 0 
set inum  0
set item 0   
#* TRUE - print statement cc3         */
set testCc3Flag 0           
#* TRUE - printed statement m1        */
set test1 0                   
#* TRUE - printed statement m2        */
set test2 0                   
#* AT flag for section z              */
set th 0                      
#* TRUE - printed a statement from aa */
set printAa 0                 
#* TRUE -    "    "     "       "  bb */
set printBb 0                 
#* TRUE -    "    "     "       "  x  */
set printX 0                  
#* TRUE -    "    "     "       "  y  */
set printY 0                  
#* TRUE -    "    "     "       "  z  */
set printZ 0                  

set atTemp 0
set mets 0
set mets1 0
set mets2 0
set rf 0
set ri 0
set satE 0
set tmets 0
set vdt 0
set xxx 0

set cc3 ""
set pdate ""
set tempStr 0
set temp1 0
set temp2 0
set temp3 0

set NoFormFeed 0
set FormFeed 1


  set icount  0
  set vdvtPre  0

  set due ""

  if { ([string length $termReason] != 0)  } {
    set due  [ string trimright $termReason ]

    if { ([string last "." $due]  == -1) } {
      append due "."
    } else {
#      append due " "
    }
  }

  calcPred
  calcExVals

  set tempPrn ""

  printHeader $NoFormFeed
  printTable
  printHeader $FormFeed

  append tempPrn \
         "DISCUSSION:\n"  
#*-----> section a <------------------------------------------------------*/

  append tempPrn \
         "Pulmonary exercise testing reveals a maximum oxygen uptake of "

#  if { ($pcntBf > 30) } {
#    append tempPrn $maxVo2Ml
#    append tempPrn " ml/min or "
#  } else {
    append tempPrn $maxVo2Kg
    append tempPrn " ml/kg/min or "
#  }

  set maxVo2KgTmp $maxVo2Kg
  set vo2MaxPpTmp $vo2MaxPp
  set atKgTmp $atKg 

  append tempPrn $vo2MaxPp
  append tempPrn "% of predicted. " 

  if { ($pcntBf > 40 && $vo2MaxPp < 80 ) } {
    set  r1  [ expr { $height / 39.37 } ]
    set  maxVo2Kg  [ expr {  round(($maxVo2Ml / (30.0 * $r1 * $r1)) * 10) / 10  } ]
    set vo2MaxPp [ expr {  round($maxVo2Kg * 100.0 / double($maxPVo2Kg)) } ]
    set atKg [ expr {  round(($atMl / (30.0 * $r1 * $r1)) * 10) / 10  } ]

    append tempPrn "However, based on a more normal BMI of 30, this would be about " 
    append tempPrn $maxVo2Kg
    append tempPrn " ml/kg/min or "
    append tempPrn $vo2MaxPp
    append tempPrn "% of predicted. " 
  }
  set printA1 0
  if { ($vo2MaxPp > 120) } {
    append tempPrn $A1
    set printA1 1
  }

  if { (($vo2MaxPp > 80) && ($vo2MaxPp <= 120)) } {
    append tempPrn $A2
    if { (! $Tt) } {
       append tempPrn $A7
    } else {
      append tempPrn $A6
    }
  }

  if { (($vo2MaxPp > 60) && ($vo2MaxPp <= 80)) } {
    if { ($maxVo2Kg >=20) } {
	    append tempPrn $A3
    } else {
	    append tempPrn $A11
    }

    if { (! $Tt) } {
      append tempPrn $A7
    } else {
      append tempPrn $A5
    }
  }

  if { (($vo2MaxPp > 50) && ($vo2MaxPp <= 60)) } {
    append tempPrn $A4

    if { (! $Tt) } {
      append tempPrn $A7
    } else {
      append tempPrn $A5
    }
  }

  if { ($vo2MaxPp <= 50) } {
    append tempPrn $A13

    if { (! $Tt) } {
      append tempPrn $A7
    } else {
      append tempPrn $A5
    }
  }

  if { ([string length $due] != 0 && !$printA1) } {
     append tempPrn $due
  }

#*-----> section aa <------------------------------------------------------*/

  if { $maxRPE != 0 } {
    append tempPrn $A8
    append tempPrn $maxRPE
    append tempPrn "/10. "
  }

  if { ( $maxRPE > 7) } {
    append tempPrn $A12
  }

#*-----> section ab <------------------------------------------------------*/

# Max Power Messages  ADD if vo2max greater than 70 pp or not

# if MPH/Elevation entered for MaxP
  if { [string length $maxP] == 0 } {	  
    if { $maxPMph != 0 } {
      if { ( $maxVo2KgTmp / ($maxPMph * (262.5 + 17.5 * $maxPElev)/60)) > 1.2 } {
	  if { ( $vo2MaxPp > 70.0 ) } {
          append tempPrn $A10
        } else {
          append tempPrn $A10a
        }
	}
      if { ($maxVo2KgTmp / ($maxPMph * (262.5 + 17.5 * $maxPElev)/60)) < 0.75  } {
	  if { ( $vo2MaxPp > 70.0 ) } {
          append tempPrn $A9
        } else {
          append tempPrn $A9a
        }
      } 
    }
  } else {
    if { $maxP != 0 } {
      if {  ((($maxP * 11.0) + 300.0) * 0.75)  >= ($maxVo2KgTmp * $weight * 0.454)   } {
	  if { ( $vo2MaxPp > 70.0 ) } {
          append tempPrn $A9
        } else {
          append tempPrn $A9a
        }
      }
      if {  ((($maxP * 11.0) + 300.0) * 1.2)  < ($maxVo2KgTmp * $weight * 0.454) } {
	  if { ( $vo2MaxPp > 70.0 ) } {
          append tempPrn $A10
        } else {
          append tempPrn $A10a
        }
      } 
    }
  }

#*-----> section b <------------------------------------------------------*/

  if { ($restHr > 0) } {
  if { ($restHr >= 95) } {
    if { ($vo2MaxPp > 80) } {
      append tempPrn $B1
    } else {
      append tempPrn $B2
    }
  } elseif { ($restHr <= 60) } {
    if { (! $bVe) } {
      if { ($vo2MaxPp > 100) } {
        append tempPrn $B4
      } else {
        append tempPrn $B3
      } 
    } else {
      append tempPrn $B5
    }
  } else {
    append tempPrn $B6
  }
  }

#*-----> section c <------------------------------------------------------*/

  if { ($hrVo2 != 0) } {
    if { ($pPHrVo2 >= 80 && $pPHrVo2 <= 120) } {
      append tempPrn $C1
    }
    if { ($pPHrVo2 > 120 && $pPHrVo2 <= 135) } {
      if { ($vo2MaxPp >= 100) } {
        append tempPrn $C4
      } elseif { ($vo2MaxPp <= 75) } {
        append tempPrn $C3
      } else {
        append tempPrn $C2
      }
    }

    if { ($pPHrVo2 > 135) } {
       append tempPrn $C3B
    }

    if { ($pPHrVo2 < 80) } {
      if { ($vo2MaxPp >= 100 ) } {
        append tempPrn $C5
      } else {
        append tempPrn $C7
      }
    }
  }


#*-----> section d <------------------------------------------------------*/

  set atneg  0

  if { ($atKg == 0)} {
    set atneg 1 
    append tempPrn $D6
  } else {
    if { ($vo2MaxPp >  80) } {
       append tempPrn $D1
    }
    
    if { ($vo2MaxPp <= 80 && $vo2MaxPp >= 75) } {
       append tempPrn $D2
    }
    
    if { ($vo2MaxPp <  75 && $vo2MaxPp >= 70 ) } {
      if { ($atKg <= (0.65 * $maxVo2Kg)) } {
        append tempPrn $D3
      } else {
        append tempPrn $D7
	}
    }

    if { ($vo2MaxPp <  70 && $vo2MaxPp >= 60 ) } {
      if { ($atKg <= (0.65 * $maxVo2Kg)) } {
        append tempPrn $D4
      } else {
        append tempPrn $D7
	}
    }

    if { ($vo2MaxPp <  60 ) } {
      if { ($atKg <= (0.65 * $maxVo2Kg)) } {
        append tempPrn $D5
      } else {
        append tempPrn $D7
	}
    }

    set atTemp [ expr { int(((double($atKg) / double($maxVo2Kg)) * 100) + 0.5) } ]

    if { ($vo2MaxPp > 120) } {
      if { ($atKg >= (0.65 * $maxVo2Kg)) } {
        append tempPrn "The anaerobic threshold occurs at " 
        append tempPrn $atTemp 
        append tempPrn "% VO2max indicating good cardiovascular conditioning.   "
      } else {
        append tempPrn "The anaerobic threshold occurs at " 
        append tempPrn $atTemp  
        append tempPrn "% VO2max.  "
      }
    }
  }

#*-----> section e <------------------------------------------------------*/

  append tempPrn "The maximum heart rate achieved is "
  append tempPrn [ string trimright $maxHr ] 
  append tempPrn " bpm or "
  append tempPrn [ string trimright $pPMaxHr ] 
  append tempPrn "% predicted. " 

  if { ($pPMaxHr > 85) } {
     append tempPrn $E1
  }

  if { ($pPMaxHr <= 85) } {
    if { ($bVe) } {
       append tempPrn $E2
    }
  }

#*-----> section f <------------------------------------------------------*/
  set printedf1 0
  set printedf2 0
  set printedf3 0
  set printedf4 0
  
  if { (!($restSBp == 0 || $restDBp == 0)) } {
    if { ($restSBp > 160 || $restDBp > 105) } {
      append tempPrn $F2
	set printedf2 1
    } elseif { ($restSBp > 145 || $restDBp > 95) } {
      append tempPrn $F1
	set printedf1 1
    } elseif { ($restSBp < 95 || $restDBp < 60) } {
      append tempPrn $F3
	set printedf3 1
    } elseif { (($restSBp >= 95 && $restSBp <= 145) &&
            ($restDBp >= 60 && $restDBp <= 95)) } {
      append tempPrn $F4
	set printedf4 1
    }

    if { ($bpfall == "Yes") } {
      append tempPrn $F11
    } elseif { ($exSBp == 0 && $exDBp == 0) } {
      append tempPrn ".  "
    } elseif { $printedf1 || $printedf2 } {
       if { ($exDBp <= 95 && \
          $exSBp < 220) } {
        append tempPrn $F6
      } else {
        append tempPrn $F7
      }
    } elseif { ($printedf4) } {
      if { (($exDBp > 100 && ($exDBp > $restDBp + 5))  || \
          $exSBp > 220) } {
        append tempPrn $F8
      } elseif { ($exSBp < 160 ) && ( $exSBp < ($restSBp + 2.0 * $maxVo2Kg) ) } {
          append tempPrn $F9
	} else {
	  append tempPrn $F7 
	}
    } elseif { ($printedf3) } {
      if { (($exDBp > 100 && ($exDBp > $restDBp + 5))   || \
          $exSBp > 220) } {
        append tempPrn $F8
      } else {
        if { ($exDBp > 70 || \
            $exSBp > 140) } {
          append tempPrn $F6
	  } else {
          append tempPrn $F7
	  }
	}
    }
  } elseif { ($exSBp == 0 || $exDBp == 0) } {
    append tempPrn $F12
  }

#*-----> section g <------------------------------------------------------*/

  if { ($restEkg == "not performed") } {
    append tempPrn $G10
  } elseif { ($restEkg == "abnormal") } {
    append tempPrn $G2
  } elseif { ($restEkg == "cor pulmonale") } {
    append tempPrn $G2B
  } else {
    append tempPrn $G1
  }

  set tempStr "The exercise EKG reveals " 

  set ekgAbnornal  0

  if { ($myoisc == "Yes") } {
    append tempStr "positive EKG evidence for myocardial ischemia ("
    append tempStr $mmSt
    append tempStr " mm ST " 
    set ekgAbnornal  1

    if { ($stType == "Elevation") } {
      append tempStr "elevation at a heart rate of " 
    } else {
      append tempStr "depression at a heart rate of " 
    }

    append tempStr [ string trimright $hr ]
    append tempStr " beats/min), "
  }

  if { ($rhythm == "Yes") } {
    set ekgAbnornal 1
    append tempStr $G4
    append tempStr ", "
  }

  if { ($conduct == "Yes") } {
    set ekgAbnornal 1
    append tempStr $G5
    append tempStr ", "
  }

  if { ($minab == "Yes") } {
    set ekgAbnornal 1
    append tempStr $G6
    append tempStr ", "
  }

  if { ($ekgAbnornal) } {
    append tempPrn [ string range $tempStr 0 [ expr { [string length $tempStr] - 3 } ] ]
    append tempPrn ".  "
  } elseif { ($pvcs == "Yes") } {
    append tempPrn "The exercise EKG reveals " 
    append tempPrn $G7
    append tempPrn ".  "
  } elseif { ($exEkg == "normal") } {
    append tempPrn "The exercise EKG reveals " 
    append tempPrn $G8
    append tempPrn ".  "
  }

  if { ($frpt == "Yes") } {
     append tempPrn "Please see formal EKG report.  "
  }

#*-----> section h <------------------------------------------------------*/

  if { (!($preFvc == 0)) } {
    if { ($preFev1Fvc < 62) } {  
      append tempPrn $H8
    } else {
      if { ($preFev1Fvc < 70) } {  
        if { ($prePPFvc >= 75) } {
          append tempPrn $H5
	  } else { 
          append tempPrn $H3
        }
      } elseif { ($prePPFvc < 75 && $preFev1Fvc >= 73) } {
        append tempPrn $H2
      } elseif { ($prePPFvc < 75 && $preFev1Fvc < 73) } {
        append tempPrn $H7
      } elseif { ($prePPFvc > 85 && $preFev1Fvc >= 73) } {
        append tempPrn $H4
      } else {
        append tempPrn $H6
      }
    }
  }

#*-----> section i <------------------------------------------------------*/

  if { ($postFvc == 0) } {
    append tempPrn $I5
  } else {
    set rf  [ expr { round($postFev1Fvc) } ]
    set ri  [ expr { round($preFev1Fvc) } ]

    if { ($rf <= ($ri - 4) && $ri >= 72 && $rf <= 72) } {
      append tempPrn $I1
    } elseif { ($rf <= ($ri - 4) && $ri < 72) } {
      append tempPrn $I2
    } else {
      append tempPrn $I4
    }
  }

#*-----> section j <------------------------------------------------------*/

  if { ($restVe >= 12) } {
     append tempPrn $JA1
  }

  if { ($midVeVo2 != 0) } {
    if { ($midVeVo2 > 32) } {
       append tempPrn $JB1
    }

    if { ($midVeVo2 <= 32 && \
        $midVeVo2 > 22) } {
       append tempPrn $JB2
    }

    if { ($midVeVo2 <= 22) } {
       append tempPrn $JB3
    }
  }

  if { ($vo2MaxPp < 50) } {
    if { ($maxPPVe >= 80) } {
      append tempPrn $JC1
    } else {
      append tempPrn $JC2
    }
  } elseif { ($vo2MaxPp >= 50 && $vo2MaxPp <= 80) } {
    if { ($maxPPVe >= 95) } {
      append tempPrn $JC3
    }

    if { ($maxPPVe >= 85 && \
        $maxPPVe <  95) } {
      append tempPrn $JC4
    }

    if { ($maxPPVe < 85) } {
       append tempPrn $JC6
    }
  } elseif { ($vo2MaxPp > 80 && $vo2MaxPp <= 120) } {
    if { ($maxPPVe >= 95) } {
       append tempPrn $JC7
    }

    if { ($maxPPVe >= 85 && \
        $maxPPVe <  95) } {
      append tempPrn $JC4
    }

    if { ($maxPPVe < 85) } {
       append tempPrn $JC6
    }
  } 


#*-----> section k <------------------------------------------------------*/

  if { ($vo2MaxPp < 55) } { 
    if { ($prePPFvc < 70) } {
      if { ($maxTv < (0.5 * $preFvc)) } {
        append tempPrn $K5
      } else {
        append tempPrn $K4
      }
    } elseif { ($maxTv < (0.35 * $preFvc)) } {
      append tempPrn $K7
    } else {
      append tempPrn $K4
    }
  } elseif { ($prePPFvc < 70) } {
    if { ($maxTv < (0.5 * $preFvc)) } {
      append tempPrn $K5
    } else {
      append tempPrn $K2
    }
  } elseif { ($maxTv < (0.45 * $preFvc)) } {
    append tempPrn $K3
  } else {
    append tempPrn $K4
  }

#*-----> section l <------------------------------------------------------*/

  if { ($AbgRoom) } {
    if { ($h <= 48) } {
      if { ($h < 32) } {
        append tempPrn $L1

        if { ($rraHco3 >= 27 && $paCo2Room <= 35) } {
          append tempPrn $L6
	  } elseif { ($rraHco3 >= 27 && $paCo2Room > 35) } {
          append tempPrn $L5
	  } elseif { ($rraHco3 < 27 && $paCo2Room <= 35) } {
          append tempPrn $L4
        } else {
          append tempPrn $L7
	  }
      } else {
        append tempPrn $L2

        if { ($paCo2Room < 35) } {
	    append tempPrn $L12
	  }
	  if { ($paCo2Room > 45) } {
	    append tempPrn $L13
	  }
      }
    } else {
      append tempPrn $L3

      if { ($rraHco3 < 24 && $paCo2Room > 42) } {
        append tempPrn $L10
      } elseif { ($hco3 < 24 && $paCo2Room <= 42) } {
        append tempPrn $L9
      } elseif { ($hco3 >= 24 && $paCo2Room > 42) } {
        append tempPrn $L8
      } else {
        append tempPrn $L7
      }
    }
  }


#*------> section m <------------------------------------------------------*/

  if { ($abgExer) } {
    set test1  0     
    set test2  0     

    if { ($exHco3 <= ($rraHco3 - 3.5)) } {
      append tempPrn $M1
      set test1  1     
    }

    if { ($exHco3 > ($rraHco3 - 2)) } {
      append tempPrn $M2
      set test2  1     
    }

    if { (!$test1 && !$test2 && $exPaCo2 <= ($rraPacO2 - 4)) } {
      append tempPrn $M3
    }
  }


# ADD VO2 Max > 50% P
  

#*-----> section n <------------------------------------------------------*/
  
  if { ($AbgRoom) } {
    set tempStr "Blood gases at rest reveal "
  }

  if { (!$AbgOxy && !$AbgRoom) } {
    if { ($paCo2Oxy  != 0) } {
      set paCo2 $paCo2Oxy
    }
    if { ($paCo2Room != 0) } {
      set paCo2 $paCo2Room
    }

    if { ($paCo2 != 0) } {
      if { ($paCo2 > 50) } {
        append tempPrn $N8
      } elseif { ($paCo2 > 45 && $paCo2 <= 50) } {
        append tempPrn $N9
      } elseif { ($paCo2 <= 35) } {
        append tempPrn $N11
	} else {
        append tempPrn $N10
      }
    }
  } else {
    append tempPrn $tempStr

    if { ($paCo2 <= 50 && $paCo2 >= 45) } {
      append tempPrn $N1
    } elseif { ($paCo2 > 50) } {
      append tempPrn $N2
    } elseif { ($paCo2 <= 35) } {
      append tempPrn $N3
    } else {
      append tempPrn $N4
    }
    if { ($ao2 > 25 && $po2 < 60) } {
      append tempPrn $N6
    } elseif {($ao2 > 25 && $po2 < 85) } {
      append tempPrn $N5
    } elseif { ($ao2 <= 25 && $ao2 >= 20 && $po2 < 85) } {
      append tempPrn $N75
    } else {
      append tempPrn $N7
    }
  }

#*-----> section q <------------------------------------------------------*/

  if { (!$abgExer && $exPaCo2 == 0 ) } {
  } elseif { ($rraPacO2 <= 45) } {
    if { ($rraPacO2 > 35) } {
      if { ($exPaCo2 >= ($rraPacO2 + 4 ) && $exPaCo2 > 45) } {
        append tempPrn $Q8
      } elseif { ($exPaCo2 < ($rraPacO2 - 3) && $exPaCo2 < 35) } {
        append tempPrn $Q9
      } else {
        append tempPrn $Q10
      }
    } elseif { ($exPaCo2 > 43) } {
        append tempPrn $Q8
    } elseif { ($exPaCo2 > 37) } {
      append tempPrn $Q4
    } elseif { ($exPaCo2 >= ($rraPacO2 + 4)) } {
      append tempPrn $Q5
    } elseif { ($exPaCo2 <= ($rraPacO2 - 4)) } {
      append tempPrn $Q11
    } else {
      append tempPrn $Q7
    }
  } else {
    if { ($exPaCo2 >= ($rraPacO2 + 3)) } {
      append tempPrn $Q1
    }

    if { ($exPaCo2 >= ($rraPacO2 - 3) && $exPaCo2 < ($rraPacO2 + 3)) } {
      append tempPrn $Q2
    }

    if { ($exPaCo2 < ($rraPacO2 - 3)) } {
      if { ($exPaCo2 < 44) } {
        append tempPrn $Q4
      } else {
        append tempPrn $Q3
      }
    }
  }


#*-----> section r <------------------------------------------------------*/

  set endR 0

  if { ($abgExer && ($AbgRoom || $AbgOxy)) } {
      
      set aarest  0
      set veok    0  
      set vdt     0
      set aaw     0
      set aan     0
      set aab     0


      if { ($aai <= 20 || $po2r >= 80) } {
        set aarest  1
      }

      if { ( $maxVe >= 20) } {
        set veok   1
      }

      if { ($maxVdVt >= 0.3) } {
        set vdt 1
      }

      if { ($aaf >= ($aai + 10) && $exPaO2 <= 60) } {
        set aaw 1
      } elseif { (($aaf > ($aai - 5) && $aaf < ($aai + 10)) || \
               ($aaf >= ($aai + 10) && $exPaO2 > 60)) } {
        set aan 1
      } elseif { ($aaf <= ($aai - 5)) } {
        set aab 1
      }

     
      if { $aarest } {
        if {   $veok   } {
          if { ($aaf >= 30 && $exPaO2 < 80 && $vdt) } {
            append tempPrn $R13
          } elseif { ($aaf >= 30 && $exPaO2 < 80) } {
            append tempPrn $R14
          } elseif { $vdt } {
            append tempPrn $R15
          } else {
            append tempPrn $R16
          }
        } else {

          if { ($aaf >= 30 && $exPaO2 < 80) } {
            append tempPrn $R17
            append tempPrn $RA
          } else {
            append tempPrn $R16
            append tempPrn $RA1
          }
        }
      }


      if { ! $aarest } {
        
	if { $aaw  } {  
           if { $veok  } {
             if { $vdt  } {
                append tempPrn $R1
             } else {
                append tempPrn $R2
             }  
	   } else { 
             append tempPrn $R2A
             append tempPrn $RA
           }   
        }

        if { $aan  } {
           if { ( $veok )  } { 
             if { $vdt  } {
              append tempPrn $R3
             } else {
              append tempPrn $R10
             }     
           } else { 
             append tempPrn $R10
             append tempPrn $RA1
           }
        }

	if { $aab } {
          if { ( $veok ) } { 
             if { $vdt } {
               if { ($aaf <25 || $exPaO2 > 80) } {
                append tempPrn $R6
               } else {
                append tempPrn $R5
               }
	     } else {
		if { ($aaf <25 || $exPaO2 > 80)  } {
                  append tempPrn $R8
                } else  {
                  append tempPrn $R7
	        }
	     }
           } else { 
             if { ($aaf <25 || $exPaO2 > 80) } {
                append tempPrn $R8
                append tempPrn $RA1
             } else  {
                append tempPrn $R7
                append tempPrn $RA1
	     }
	   }
        }
      }
  }
#*-----> section s <------------------------------------------------------*/

  if { ($rraO2Sat != 0 || $rO2O2Sat != 0) } {
    if { ($rO2O2Sat != 0) } {
      set satE $rO2O2Sat
      set tempStr "oxygen "
    }

    if { ($rraO2Sat != 0) } {
      set satE $rraO2Sat
      set tempStr "room air "
    }

    if { ($satE > 85 && $satE < 90) } {
      append tempPrn "At rest on " 
      append tempPrn $tempStr 
      append tempPrn "there is moderate oxygen desaturation.  "
    } elseif { ($satE <= 85 && $satE > 75) } {
      append tempPrn "At rest on " 
      append tempPrn $tempStr 
      append tempPrn "there is marked oxygen desaturation.  "
    } elseif { ($satE <= 75) } {
      append tempPrn "At rest on " 
      append tempPrn $tempStr 
      append tempPrn "there is severe oxygen desaturation.  "
    } else {
      append tempPrn "At rest on " 
      append tempPrn $tempStr 
      append tempPrn "oxygen saturation is adequate.  "
    }
  }

#*-----> section u <------------------------------------------------------*/

  set endU 0
   
  if { ($exO2Sat != 0) } {
    if { ($rraO2Sat != 0 ) } {

        set satr $rraO2Sat 

        if { ($satr >= 90) } {
          if { ($exO2Sat >= 90 && $exO2Sat <= ($satr - 5)) } {
            append tempPrn $U5B
	    } elseif { ($exO2Sat >= 85 && $exO2Sat < 90 &&
                   $exO2Sat <= ($satr - 4)) } {
            append tempPrn $U5
          } elseif { ($exO2Sat < 85) } {
            append tempPrn $U6
          } else {
            append tempPrn $U7
	    }
        } else {
          if { ($exO2Sat <= ($satr - 4)) } {
            append tempPrn $U1
	    } else {
            if { ($exO2Sat < ($satr + 2) && \
                $exO2Sat > ($satr - 4)) } {

              if { ($exO2Sat < 90) } {
                append tempPrn $U2
                set endU 1
              } 
              if { ( ! $endU) } {
                append tempPrn $U3
              }
            }

            if { ($exO2Sat >= ($satr + 2)) && (! $endU) } {
              if { ($exO2Sat < 90) && (! $endU) } {
                append tempPrn $U4
              } elseif { (! $endU) } { 
                append tempPrn $U3
              }
	      }
          }
	  }
        set endU 1
    }

    if { ($exO2Sat > 85) && ($exO2Sat < 90) && (! $endU) } {
      append tempPrn $U8
    } elseif { ($exO2Sat >= 75) && ($exO2Sat <= 85) && (! $endU) } {
      append tempPrn $U9
    } elseif { ($exO2Sat < 75) && (! $endU) } {
      append tempPrn $U10
    } elseif { (! $endU) } {
      append tempPrn $U11
    }
  }
# endU:
  

#*-----> section v <------------------------------------------------------*/

  append tempPrn "\n\nCONCLUSION: \n- Exercise performance " 

  if { ($vo2MaxPp >= 110) } {
    if { $pcntBf > 40 && ($vo2MaxPpTmp < 80) } {
     set tempStr $V1a
    } else {
     set tempStr $V1
    }
  }
  if { ($vo2MaxPp <  110) } {
    if { $pcntBf > 40  && ($vo2MaxPpTmp < 80) } {
     set tempStr $V2a
    } else {
     set tempStr $V2
    }
  }
  if { ($vo2MaxPp <   80) } {
    if { $pcntBf > 40 } {
     set tempStr $V3a
    } else {
     set tempStr $V3
    }
  }
  if { ($vo2MaxPp < 70) } {
    if { $pcntBf > 40 } {
     set tempStr $V4a
    } else {
     set tempStr $V4
    }
  }
  if { ($vo2MaxPp <   55) } {
    if { ($maxVo2Kg >= 20 ) } {
      if { $pcntBf > 40 } {
        set tempStr $V5a
      } else {
        set tempStr $V5
      }
    } else {
      if { $pcntBf > 40 } {
        set tempStr $V6a
      } else {
        set tempStr $V6
      }
    }
  }


  append tempPrn $tempStr

  if { ($Tt) } {
    if { ($vo2MaxPp >= 85) } {
      append tempPrn $W1
      append tempPrn $due
    } else {
      append tempPrn $W2
      append tempPrn $due
    }
  } elseif { ($vo2MaxPp < 80) } {
    append tempPrn $W4
    append tempPrn $due
  }

#*-----> section x1 <------------------------------------------------------*/

  if { ($rf <= ($ri - 4) && $ri >= 72 && $rf <= 72 && $postFev1Fvc != 0) } {
    append tempPrn $X1
  }

#*-----> section x <------------------------------------------------------*/

  set printX  0

  if { (!$abgExer && $exO2Sat == 0 && $paCo2Exer == 0) } {
    if { ($preFev1Fvc <= 68 && $prePPFev1 <= 50) } {
      append tempPrn $X8
      set printX 1
    } elseif { ($preFev1Fvc <= 68 && \
             $midVeVo2 > 35 && \
             $vo2MaxPp <= 70 && !$atKg) } {
      append tempPrn $X9
      set printX 1
    } elseif { ($preFev1Fvc <= 68) } {
      append tempPrn $X2
      set printX 1
    }
  } else {
    if { ($preFev1Fvc <= 68 && $prePPFev1 <= 50) } {
      if { ($abgExer) } {
        set xxx [ expr { ($exO2 * $baroPress * 0.01) - \
              (double($paCo2Exer) / 0.8) - double($exPaO2) } ]
      } else {
	  set xxx 0
      }
      if { ((30 <= $xxx || \
             ($exO2Sat <= ($satr - 4) && $exO2Sat < 90) ) && \
            $exO2Sat != 0 && $paCo2Exer >= 45) } {
        set printX 1
        append tempPrn $X3
      }
    }

    if { (!$printX) } {
      if { ($preFev1Fvc <= 68 && $prePPFev1 <= 50) } {
          if { ($paCo2Exer > 45) } {
            append tempPrn $X4
            set printX 1
          }
      }
      if { (!$printX) } {
        if { ($preFev1Fvc <= 68 && $prePPFev1 <= 50) } {
          if { ($abgExer) } {
            set xxx [ expr { ($exO2 * $baroPress * 0.01) - \
                  (double($paCo2Exer) / 0.8) - double($exPaO2) } ]
	    } else {
		set xxx 0
          }
          if { (30 <= $xxx || $exO2Sat <= ($satr - 4) && \
              ($exO2Sat < 90 && $exO2Sat != 0)) } {
            append tempPrn $X5
            set printX 1
          }
        }

        if { (!$printX) } {
          if { ($preFev1Fvc <= 68 && $prePPFev1 <= 50) } {
            append tempPrn $X8
            set printX 1
          } elseif { ($preFev1Fvc <= 68 && $prePPFev1 > 50) } {
      	append tempPrn $X2
      	set printX 1
          }
        }
      }
    }
  }

#*-----> section y <------------------------------------------------------*/

  set printY 0

  if { $restEkg == "not performed" } {
    append tempPrn $Y1 
  } elseif { $restEkg == "cor pulmonale" } {
    append tempPrn $Y1B
  }

  set tempStr ""
  set Temp1 ""
  set Temp2 ""

# see how many items there are
  set TotalItems 0
  if { ($myoisc == "Yes") } {
    incr TotalItems
    set printY 1   
  }

  if { ($rhythm == "Yes") } {
    incr TotalItems
    set printY 1   
  }

  if { ($conduct == "Yes") } {
    incr TotalItems
    set printY 1   
  }

  if { ($minab == "Yes") } {
    incr TotalItems
    set printY 1   
  }

  if { ($bpfall == "Yes") } {
    incr TotalItems
    set printY 1   
  }    


    
# print the correct message formatted as xxx, yyy and zzz.     
  set ItemsListed 0
  if { ($myoisc == "Yes") && ($TotalItems == 1)} {
    append tempStr "myocardial ischemia. "
    incr ItemsListed
  } elseif { ($myoisc == "Yes") && ($TotalItems == 2)} {
    append tempStr "myocardial ischemia and "
    incr ItemsListed
  } elseif { ($myoisc == "Yes") } {
    append tempStr "myocardial ischemia, "
    incr ItemsListed
  }  
    
  if { ($rhythm == "Yes") && (($TotalItems - $ItemsListed) == 1)} {
    append tempStr "morbid arrythmias. "
    incr ItemsListed
  } elseif { ($rhythm == "Yes") && (($TotalItems - $ItemsListed) == 2)} {
    append tempStr "morbid arrythmias and "
    incr ItemsListed
  } elseif { ($rhythm == "Yes") } {
    append tempStr "morbid arrythmias, "
    incr ItemsListed
  }  

  if { ($conduct == "Yes") && (($TotalItems - $ItemsListed) == 1)} {
    append tempStr "significant conduction abnormalities. "
    incr ItemsListed
  } elseif { ($conduct == "Yes") && (($TotalItems - $ItemsListed) == 2)} {
    append tempStr "significant conduction abnormalities and "
    incr ItemsListed
  } elseif { ($conduct == "Yes") } {
    append tempStr "significant conduction abnormalities, "
    incr ItemsListed
  }  

  if { ($minab == "Yes") &&  (($TotalItems - $ItemsListed) == 1)} {
    append tempStr "minor EKG abnormalities. "
    incr ItemsListed
  } elseif { ($minab == "Yes") && (($TotalItems - $ItemsListed) == 2)} {
    append tempStr "minor EKG abnormalities and "
    incr ItemsListed
  } elseif { ($minab == "Yes") } {
    append tempStr "minor EKG abnormalities, "
    incr ItemsListed
  }  

  if { ($bpfall == "Yes")} {
    append tempStr "exercise hypotension. "
  }  

  if { $tempStr != "" } {
    set Temp1 "\n- Exercise induced "

    set Temp2 "Appropriate further evaluation and treatment is suggested " 
    append Temp2 "if clinically indicated.  "

    append tempPrn $Temp1 
    append tempPrn $tempStr 
    append tempPrn $Temp2
  }

  if { ($pvcs == "Yes") && ([string length tempStr] == 0) } {
    append tempPrn $Y3
    append tempPrn "\n"
  }

#*-----------> section low stroke volume <-------------------------*/

  set Hr 0 
  set th 0
  set hc 0
  set hv 0

  set CVtestLow 0
  set printZ 0

  
  if { ($pPMaxHr >= 85) } {
    incr Hr
  }
  
  if { ($atKg != 0 && ( ($atKg <= (0.65 * $maxVo2Kg)) || (2 * $atKg < 0.75 * $maxPVo2Kg) )) } {
    incr th
  }
  
  if { ( $exHco3 != 0 ) && ($exHco3 < ($hco3r - 2)) } {
    incr hc
  }
  
  if { ($pPHrVo2 > 120) } {
    incr hv
  }

  if { ($th) } {  
	set hc 0
  }

  if { $bVe == 1 } {
    if { (($Hr + $th + $hc + $hv) >= 1) } {
      set CVtestLow 1
    }
  } else {
    if { (($Hr + $th + $hc + $hv) >= 2) } {
      set CVtestLow 1
    }
  }

#*-----> section aa <-----------------------------------------------------*/

  set printAa 0
  set endAa 0
  set ignorez 0
  set printCLA2A 0

  if { (($abgExer && $AbgRoom) || ($exO2Sat != 0 && $satr!= 0 )) } {
    if { ($preFev1Fvc > 68 && $vo2MaxPp <= 70) } {
      if { ((( ($exO2Sat <= ($satr - 4) && $exO2Sat <  90) && \
             ($exO2Sat != 0 && $satr!= 0)) ) && \
          ($CVtestLow)) } {

        append tempPrn $CLA1
	  set ignorez 1
        set printAa 1
        set endAa 1

      } elseif { (($maxVdVt >= 0.3 && $maxVe > 20) && \
          ($CVtestLow)) } {

        append tempPrn $CLA1A
	  set ignorez 1
        set printAa 1
        set endAa 1

      } elseif { ((($exO2Sat <= ($satr - 4) && $exO2Sat <  90)) || \
          ($maxVdVt >= 0.3 && $maxVe > 20)) } {

        append tempPrn $CLA2
        set printAa 1
        set  endAa 1
      } elseif { ($maxVdVt >= 0.3 && $maxVe > 20) } {
        append tempPrn $CLA2A
        set printAa 1
        set  endAa 1
      }
    } elseif { ($preFev1Fvc > 68 && $vo2MaxPp > 70) } {
	  if { ((($exO2Sat <= ($satr - 4) && $exO2Sat <  90)) || \
          ($maxVdVt >= 0.3 && $maxVe > 20)) } {
        append tempPrn $CLA2B
        set printAa 1
        set printCLA2A 1
        set  endAa 1
       }
    }
  }

  if { (!$abgExer && $exO2Sat == 0 && $paCo2Exer == 0) } {
    if { ($preFev1Fvc > 68 && $vo2MaxPp <= 70) } {
      if { ($maxVe > 20 && $midVeVo2 > 35) } {
        if { ($CVtestLow) && \
            ( ! $endAa ) } {
          append tempPrn $CLA5
          set printAa 1

        }
      }
    }
  }

  if { $printCLA2A } { set printAa 0 }
# endAa:
   

#*-----> section vo2/watts <----------------------------------------------*/

  set printWatt 0
  if { ($wattsPPVo2 != 0 ) } {
    if { ($vo2MaxPp < 70) && ($maxVo2Kg < 20 ) } {
      if { ($wattsPPVo2 < 75) } {
        append tempPrn $CLB2
	  set printWatt 1
      } 
      if { ($wattsPPVo2 > 120) } {
        append tempPrn $CLB1
	  set printWatt 1
      } 
    }
  }
#*-----> section z <------------------------------------------------------*/

 
  if { ! $ignorez } {
    
  if { ($CVtestLow && $vo2MaxPp >= 65 && $vo2MaxPp < 85) } {
    append tempPrn $Z1
    set printZ 1
  }

  if { ($CVtestLow && $vo2MaxPp < 65) } {
    append tempPrn $Z2
    set printZ 1
  } else {
    if { (($atKg != 0 && (($atKg <= (0.65 * $maxVo2Kg )) || (2 * $atKg < 0.75 * $maxPVo2Kg) ) || \
         ($exHco3 < ($hco3r - 2))) && ($wattsPPVo2 < 75) && ($wattsPPVo2 > 0) && ($vo2MaxPp < 60)) } {
      append tempPrn $Z3
      set printZ 1
    }
  }
  
  if { ( !$printZ ) } {
    set CVtestLow 0
    if { (($th + $hc) >= 1) } {
      set CVtestLow 1
    }
    if { ($CVtestLow && $vo2MaxPp >= 65 && $vo2MaxPp < 85) } {
      append tempPrn $Z4
      set printZ 1
    }

    if { ($CVtestLow && $vo2MaxPp < 65) } {
      append tempPrn $Z5
      set printZ 1
    }
  }
  
  }

#*--------------> section aa continued <---------------------*/
  if { !($printZ) }  {
  if { ($abgExer) } {
    if { (($midVeVo2 > 35) && \
        ($preFev1Fvc > 68) && \
        ( ! $CVtestLow)&& \
        ($maxPPVe < 80) && \
        ($vo2MaxPp <= 70) && \
        ( ! $endAa ) && \
        ($paCo2Exer <= 35) && ($paCo2Exer != 0) && (!$Tt)) } {

      append tempPrn $CLA4
      set printAa 1
      set  endAa 1
    }
  }

  if { (($midVeVo2 > 35) && \
        ($preFev1Fvc > 68) && \
        ( ! $CVtestLow) && \
        ($vo2MaxPp <= 70) && \
        ( ! $endAa ) && \
        ($paCo2Exer <= 35) && ($paCo2Exer != 0) && (!$Tt)) } {

    append tempPrn $CLA4
    set printAa 1
    set  endAa 1
  }

  if { (!$abgExer) } {
    if { (($midVeVo2 > 35) && \
        ($preFev1Fvc > 68) && \
        ( ! $CVtestLow) && \
        ($vo2MaxPp <= 70) && \
        ( ! $endAa ) && (!$Tt)) } {

      append tempPrn $CLA4A
      set printAa 1
      set  endAa 1
    }
  }
  if { (!$abgExer && $exO2Sat == 0 && $paCo2Exer == 0) } {
    if { ($preFev1Fvc > 68 && $vo2MaxPp <= 70) } {
      if { ($maxVe > 20 && $midVeVo2 > 35) } {
        if { (!$CVtestLow) && \
            ( ! $endAa ) } {
          append tempPrn $CLA6
          set printAa 1
        }
      }
    }
  }
  }
#*-----> section bb <-----------------------------------------------------*/

  set printBb 0

  if { ($maxVe >= (0.95 * $maxPVe) && $vo2MaxPp < 80) } {
    append tempPrn $BB1
    set printBb 1
  }

#*-----> section cc <-----------------------------------------------------*/

  set ctest 0

  if { (!($printX || $printY || $printZ || $printAa || $printBb || $printWatt )) } {
    if { ($vo2MaxPp >= 85) } {
      if { ($atKg > 0) } {
        incr ctest
      }
      if { ($pPMaxHr >= 85) } {
        incr ctest
      }
      if { ($exHco3 < ($hco3r - 2)) } {
        incr ctest
      }
    }

    if { ($ctest >= 2) } {
      append tempPrn $CC1
    } else {
      append tempPrn $CC2
    }
  }
  append tempPrn "\n"
  append tempPrn "\n"

#*-----> section METs <-----------------------------------------------------*/

  if { ($vo2MaxPp < 80) } {

     if { (($atKg != 0 && ($atKg <= (0.65 * $maxVo2Kg))) || ($exHco3 < ($hco3r - 3)))  } {
      set mets1 [ expr { double($atKg) / 3.5 } ]
    } else {
      set mets1 0
    }

    if { ($maxVe > (0.9 * $maxPVe)) } {
      set mets2 [ expr { 0.5 * (double($maxVo2Kg) / 3.5) } ]
    } else {
      set mets2 0
    }

    if { ($mets1 != 0 && $mets2 != 0) } {
      if { $mets1 < $mets2 } {
        set mets $mets1
      } else {
        set mets $mets2
      }
    } elseif { ($mets1 != 0) } {
      set mets $mets1
    } elseif { ($mets2 != 0) } {
      set mets $mets2
    } else {
      set mets 0
    }

    if { ($mets == 0) } {
      set testCc3Flag 0
    } else {
#  set tmets [ expr { int(($mets * 2.0) + 0.5) } ]
    set tmets [ expr { round($mets * 2.0)} ]
    set mets [ expr { $tmets / 2.0 } ]

    if { ($mets < 1.0) } {
      set mets 1.0
    }

    set testCc3Flag 1

    set cc3 "\nThis patient's 8 hour work capacity is " 
    append cc3 $mets 

    if { ($mets == 1) } {
      append cc3 " MET."
    } else {
      append cc3 " METs."
    }

    append cc3 "  Energy requirements are approximately 2.5-3 METs " 
    append cc3 "for office work, 3-4 METs for domestic or light " 
    append cc3 "factory work, 4-6 METs for outdoor or regular " 
    append cc3 "factory work, and above 6 METs for heavy work.  "

    append tempPrn $cc3
    }
  }
  
  append tempPrn "\n\n\n\n\n"  
  
  append tempPrn  $fnote
  append tempPrn  $fnote1
  append tempPrn "\n"
 
  append tempPrn  [ format $fnote2 $doc ] 

#*-----> Save and put in notepad <------------------------------------------*/

  set maxVo2Kg $maxVo2KgTmp
  set vo2MaxPp $vo2MaxPpTmp
  set atKg $atKgTmp
  
  set myDir [file dir [info script]]
  set file $myDir/cpxrpt.txt
# delete file if it exists
  file delete $file
  set fid [open $file w]

# insert CR's so lines are correct length. 
  puts $fid [ processLines $tempPrn ] 
  close $fid
 
# for Mac version display w/ text window
  if { [ file exists "c:\\Program Files\\Windows NT\\Accessories\\wordpad.exe" ] } {
    exec "c:\\Program Files\\Windows NT\\Accessories\\wordpad.exe" $myDir/cpxrpt.txt &
  } elseif { [ file exists "c:\\Program Files\\Accessories\\wordpad.exe" ] } {
      exec "c:\\Program Files\\Accessories\\wordpad.exe" $myDir/cpxrpt.txt &	 
  } else {
	if { [ file exists "/usr/bin/open" ] } {
		exec open -e $myDir/cpxrpt.txt &
	} else {
		  displayReport
	}
# If running on MAC user must view report file
#    tk_messageBox -icon info -type ok -title "Report" -message \
# "Please use a text editor to open and view file cpxrpt.txt"
  }
}
