# Supplementary material for: Software for interpreting cardiopulmonary exercise tests
Source: BMC Pulm Med. 2007 Oct 23;7:15. doi: 10.1186/1471-2466-7-15 (PMC2121644; doi:10.1186/1471-2466-7-15)
Supplement: Additional file 3 — CPX. These are the program files required to run the program in Windows. [file 1471-2466-7-15-S3.zip › CPX/interptxt.tcl]

#*==========> DISCUSSION <================================================*#

  set   A1    "This is high indicating good cardiorespiratory capacity. "

  set   A2    "This is within normal limits for an individual of this age and sex. "

  set   A3    "This is moderately reduced compatible with a mild functional aerobic impairment for an individual of this age and sex. "

  set   A4    "This is markedly reduced for an individual of this age and sex. "

  set   A5    "However, the test was terminated by the observer due to "

  set   A6    "The test was terminated by the observer due to "

  set   A7    "The patient stopped due to "

  set   A8    " The Maximum RPE achieved was "

  set   A9    "The measured VO2 max is significantly less than predicted from the external power output. This suggests possible technical measurement problems. "

  set   A9a    "The measured VO2 max is significantly less than predicted from the external power output. This may be due to abnormal oxygen kinetics or technical measurement problems. "

  set   A10    "The measured VO2 max is significantly greater than predicted from the external power output. This suggests the possibility of metabolic abnormalities or technical measurement problems. "

  set   A10a    "The measured VO2 max is significantly greater than predicted from the external power output. This suggests possible technical measurement problems. "

  set   A11    "This is significantly reduced for an individual of this age and sex. "

  set   A12    "This suggests a maximal effort under appropriate clinical conditions. "

  set   A13    "This is severely reduced for an individual of this age and sex. "

#*==========> RESTING HEART RATE <========================================*#

  set   B1    "The resting heart rate is elevated compatible with anxiety (or chronotropic drugs). " 
  
  set   B2    "The resting heart rate is elevated. "

  set   B3    "The resting heart rate is low. "

  set   B4    "The resting heart rate is low compatible with good fitness and increased vagal tone. "

  set   B5    "The resting heart rate is low due to negative chronotropic agents or possible conduction abnormalities. "

  set   B6    "The resting heart rate is within normal limits. "


#*==========> HEART RATE SLOPE <==========================================*#

  set   C1    "The heart rate response to exercise is within normal limits. "

  set   C2    "The heart rate response to exercise is high in keeping with mild unfitness. "

  set   C3    "The heart rate response to exercise is high. "

  set   C3B "The heart rate response to exercise is very high. "

  set   C4    ""

  set   C5    "The heart rate response to exercise is low indicative of good cardiovascular fitness and a large stroke volume. "

  set   C7    "The heart rate response to exercise is low. "


#*==========> ANAEROBIC THRESHOLD <=======================================*#

  set   D1    "There is an anaerobic threshold which is indicative of a normal circulatory limitation to exercise. "

  set   D2    "There is an anaerobic threshold which is indicative of mild unfitness. "

  set   D3    "There is an anaerobic threshold which is indicative of mild cardiovascular pathology or significant unfitness. "

  set   D4    "There is an anaerobic threshold which is indicative of a significant cardiovascular limitation. "

  set   D5    "There is an anaerobic threshold which is indicative of significant cardiovascular pathology. "

  set   D6    "No clear-cut anaerobic threshold is noted. "

  set   D7    "There is evidence of an anaerobic threshold. "


#*==========> HR MAX (Maximum heart rate) <===============================*#

  set   E1    "This suggests a maximum cardiovascular effort. "

  set   E2    "However, this patient's heart rate response is expected to be low. "


#*==========> BLOOD PRESSURE <============================================*#

  set   F1 "Blood pressure is elevated at rest "

  set   F2 "Blood pressure is markedly elevated at rest "

  set   F3 "Blood pressure is low at rest "

  set   F4 "Blood pressure is normal at rest "

  set   F6 "but improves during exercise. "

  set   F7 "and during exercise. "

  set   F8 "but a hypertensive response is seen during exercise. "

  set   F9 "but does not rise adequately during exercise. "

  set   F11    ".  Systolic blood pressure falls late in exercise. "

  set   F12    "No blood pressure data was obtained during exercise. "


#*==========> EKG <=======================================================*#

  set   G1 "The EKG is normal at rest. "

  set   G2 "The resting EKG is abnormal. "

  set   G2B    "The resting EKG suggests Cor Pulmonale. "

  set   G4 "significant rhythm disturbances"

  set   G5 "significant cardiac conduction abnormalities"

  set   G6 "non-specific changes"

  set   G7 "PVC's which were initially present reduced, suggesting a benign etiology"

  set   G8 "no diagnostic abnormalities"

  set   G9 "A diagnostic EKG was not performed. "

  set   G10    "An EKG was not performed during this test. "


#*==========> RESTING SPIROMETRY <========================================*#

  set   H2    "Resting spirometry reveals restriction. "

  set   H3    "Resting spirometry reveals restriction and obstruction. "

  set   H4    "Resting spirometry is normal. "

  set   H5    "Resting spirometry reveals airflow obstruction. "

  set   H6    "Resting spirometry does not reveal any functionally significant abnormalities. "
                      
  set   H7    "Resting spirometry reveals restriction with superimposed mild airflow obstruction. "

  set   H8    "Resting spirometry reveals significant airflow obstruction. "

#*==========> POST EXERCISE SPIROMETRY <==================================*#

  set   I1    "There is evidence of exercise induced asthma. "

  set   I2    "Airflow obstruction worsens after exercise. "

  set   I4    "Exercise does not induce a significant asthmatic response. "

  set   I5    "No post exercise spirometry was performed. "


#*==========> VENTILATION <===============================================*#

#*-----> Resting Ventilation = VR <---------------------------------------*#

  set   JA1    "Ventilation is elevated at rest. "


#*-----> Ventilation response to exercise: V50 = Ve#VO2  33-67 <----------*#

  set   JB1    "There is a high ventilatory response to exercise. "

  set   JB2    "There is a normal ventilatory response to exercise. "

  set   JB3    "there is a low ventilatory response to exercise. "


#*-----> Ve max (maximum Ventilation) <-----------------------------------*#

  set   JC1    "There is a marked reduction in exercise capacity with a significant ventilatory limitation. "

  set   JC2    "A ventilatory limitation to exercise is not seen. "

  set   JC3    "Maximum predicted ventilation is achieved indicating a ventilatory limitation to exercise. "

  set   JC4    "Ventilatory reserve is significantly diminished. "

  set   JC6    "Maximum predicted ventilation is not achieved. "

  set   JC7    "Maximum predicted ventilation is achieved suggesting a ventilatory limitation to exercise. "


#*==========> BREATHING PATTERN - VT = TIDAL VOLUME <=====================*#

  set   K2    "The respiratory frequency is elevated compatible with the reduced vital capacity. "

  set   K3    "There is evidence of shallow breathing. "

  set   K4    "No major abnormality of breathing pattern is noted. "

  set   K5    "The breathing pattern is rapid. "

  set   K7    "The respiratory pattern suggests shallow breathing. "


#*==========> BLOOD GAS <=================================================*#

  set   L1 "Acid base status at rest reveals alkalosis "

  set   L2 "Acid base status at rest is normal. "

  set   L3 "Acid base status at rest reveals acidosis "

  set   L4 "primarily due to a respiratory component. "

  set   L5 "primarily due to a metabolic component. "

  set   L6 "with both a respiratory and metabolic component. "

  set   L7 "which is mild. "

  set   L8 "primarily due to a respiratory component. "

  set   L9 "primarily due to a metabolic component. "

  set   L10    "due to both a respiratory and metabolic component. "

  set   L12    "However, there is both a respiratory alkalosis and a metabolic acidosis present. "

  set   L13    "However, there is both a respiratory acidosis and a metabolic alkalosis present. "


#*==========> ACID BASE - AFTER EXERCISE <================================*#

  set   M1    "After exercise there is evidence of lactic acidosis. "

  set   M2    "There is no significant lactic acidosis after exercise. "

  set   M3    "After exercise there is evidence of mild lactic acidosis. "


#*==========> GAS EXCHANGE <==============================================*#

  set   N1    "moderate alveolar hypoventilation "

  set   N2    "severe alveolar hypoventilation "

  set   N3    "alveolar hyperventilation "

  set   N4    "normal alveolar ventilation "

  set   N5    "with hypoxemia. "

  set   N6    "with significant hypoxemia. "

  set   N7    "with normal oxygenation. "

  set   N75    "with mild hypoxemia. "

  set   N8    "At rest, there is marked alveolar hypoventilation. "

  set   N9    "At rest, there is alveolar hypoventilation. "

  set   N10    "At rest, alveolar ventilation is normal. "

  set   N11    "At rest, there is alveolar hyperventilation. "


#*-----> Resting gases on O2 compared to room air <-----------------------*#

  set   O1    "alveolar ventilation worsens. "

  set   O2    "there is no significant change in alveolar ventilation. "

  set   O3    "alveolar ventilation improves somewhat. "

  set   O3b   "alveolar ventilation improves to normal. "

  set   O4    "alveolar hypoventilation occurs suggesting reduced CO2 sensitivity and\/or an initial hypoxic drive. "

  set   O6    "there is no significant change in alveolar ventilation. "

  set   P1    "There is a significant improvement in gas exchange. "

  set   P2    "There is no significant change in gas exchange. "


#*-----> After exercise (or at end of exercise) <-------------------------*#

  set   Q1 "Alveolar ventilation worsens with exercise. "

  set   Q2 "There is no significant change in alveolar ventilation with exercise. "

  set   Q3 "Alveolar ventilation improves somewhat with exercise. "

  set   Q4 "Alveolar ventilation becomes normal with exercise. "

  set   Q5 "Alveolar hyperventilation improves somewhat with exercise. "

  set   Q7 "There is no significant change in alveolar hyperventilation with exercise. "

  set   Q8 "After exercise alveolar hypoventilation becomes manifest. "

  set   Q9 "Alveolar hyperventilation occurs with exercise. "

  set   Q10 "There is no significant abnormality of alveolar ventilation with exercise. "

  set   Q11 "Alveolar hyperventilation increases further with exercise. "

#*==========> GAS EXCHANGE WITH EXERCISE <================================*# 

  set   R1 "There is worsening of gas exchange as evidenced by a widening of the alveolar-arterial oxygen gradient and high dead space ventilation. "

  set   R2 "There is worsening of gas exchange as evidenced by a widened alveolar-arterial oxygen gradient but dead space ventilation (areas of high V\/Q) remained relatively normal. "

  set   R2A "There is worsening of gas exchange as evidenced by a widened alveolar-arterial oxygen gradient."
  
  set   R3 "Dead space ventilation (areas of high V\/Q) is high, indicating wasted ventilation. \"Shunt\" fraction (areas of low V\/Q) however remains relatively unchanged. " 

  set   R5 "Gas exchange improves somewhat in areas of low V\/Q (shunt).  However, dead space ventilation (areas of high V\/Q)is high, indicating wasted ventilation. "

  set   R6 "Gas exchange improves to normal in areas of low V\/Q (shunt).  However, dead space ventilation (areas of high V\/Q)is elevated, indicating wasted ventilation. "

  set   R7    "Gas exchange improves somewhat. "

  set   R8    "Gas exchange improves to normal. "

  set   R10    "Gas exchange remains relatively unchanged. "

  set   R13    "Gas exchange becomes abnormal with increased areas of both high and low V\/Q (\"dead space\" and \"shunt\" fraction) leading to wasted ventilation and pulmonary circulation. "

  set   R14    "Gas exchange becomes abnormal with increased areas of low V\/Q (\"shunt\" fraction) leading to wasted pulmonary circulation.  Dead space ventilation remains normal. "

  set   R15    "There is increased \"dead space\" ventilation, otherwise gas exchange is normal. "

  set   R16    "There is no significant abnormality of gas exchange. "

  set   R17    "Gas exchange becomes abnormal with increased areas of low V\/Q (\"shunt\" fraction). "

  set   RA    "(Vd\/Vt cannot be accurately assessed at these low ventilations) "

  set   RA1    "(However, Vd\/Vt cannot be accurately assessed at these low ventilations) "


#*==========> EXERCISE O2 SAT <===========================================*#

  set   U1 "During exercise there is further oxygen desaturation. "

  set   U2 "During exercise oxygen saturation does not change significantly. "

  set   U3 "During exercise oxygen saturation improves to normal. "

  set   U4 "During exercise oxygen saturation improves somewhat. "

  set   U5B "During exercise there is mild arterial desaturation. "

  set   U5 "During exercise there is significant arterial desaturation. "

  set   U6 "During exercise there is marked arterial desaturation. "

  set   U7 "During exercise there is no significant arterial desaturation. "

  set   U8 "During exercise there is moderate oxygen desaturation. "

  set   U9 "During exercise there is marked oxygen desaturation. "

  set   U10 "During exercise there is severe oxygen desaturation. "

  set   U11 "During exercise oxygen saturation is adequate. "


#*==========> CONCLUSION <================================================*#

  set   V1    "is excellent. "

  set   V2    "is normal. "

  set   V3    "is mildly reduced. "

  set   V4    "is significantly reduced. "

  set   V5    "is markedly reduced. "

  set   V6    "is severely reduced. "

  set   V1a    ", based on a more normal body weight, is excellent. "

  set   V2a    ", based on a more normal body weight, is normal. "

  set   V3a    ", based even on a more normal body weight, is mildly reduced. "

  set   V4a    ", based even on a more normal body weight, is significantly reduced. "

  set   V5a    ", based even on a more normal body weight, is markedly reduced. "

  set   V6a    ", based even on a more normal body weight, is severely reduced. "

  set   W1    "\n- The test was terminated by the observer due to "

  set   W2    "\n- However, the test was terminated by the observer due to "

  set   W4    "\n- The patient stopped due to "


  set   X1    "\n- Exercise induced asthma. Bronchodilator treatment may improve exercise tolerance. "

  set   X2    "\n- Obstructive airways disease. Bronchodilator treatment may improve exercise tolerance. "

  set   X3    "\n- Severe obstructive airways disease with alveolar hypoventilation and hypoxemia. Supplemental oxygen during exercise may improve exercise tolerance. "

  set   X4    "\n- Severe obstructive airways disease with alveolar hypoventilation. Sedation should be given only with caution.  Bronchodilator treatment may improve exercise tolerance. "

  set   X5    "\n- Severe obstructive airways disease with hypoxemia. Supplemental oxygen during exercise may improve exercise tolerance. "

  set   X7    "\n- There is evidence of inappropriate hyperventilation. Exercise training and\/or pharmacotherapy may improve exercise tolerance and\/or reduce the sensation of dyspnea. "

  set   X8    "\n- Severe obstructive airways disease. Bronchodilators and\/or supplemental oxygen may improve exercise tolerance. "

  set   X9    "\n- Wasted ventilation during exercise. This may be due to gas exchange abnormalities, and\/or anxiety.  Further studies with blood gases may be appropriate if clinically indicated. "

  set   Y1 "\n- No diagnostic EKG was performed. "

  set   Y1B    "\n- EKG evidence of Cor Pulmonale. "

  set   y3 "\n- probable benign PVC's. "

  set   Z1    "\n- Reduced stroke volume compatible with unfitness or mild functional cardiac impairment. Aerobic training may improve exercise tolerance if there is no evidence of significant valvular or primary myocardial disease. "

  set   Z2    "\n- Reduced cardiac capacity for exercise as seen in diseases of the left or right heart leading to a low stroke volume. Further evaluation is suggested if clinically indicated. "

  set   Z3    "\n- Possible acute cardiac failure. "

  set   Z4    "\n- Possible reduced stroke volume compatible with unfitness or mild functional cardiac impairment. Aerobic training may improve exercise tolerance if there is no evidence of significant valvular or primary myocardial disease. "

  set   Z5    "\n- Probable reduced cardiac capacity for exercise as seen in diseases of the left or right heart leading to a low stroke volume. Further evaluation is suggested if clinically indicated. "

  set   CLA1    "\n- Cardiopulmonary disorder leading to a low stroke volume and gas exchange abnormalities. Further studies to evaluate the possibility of interstitial\/alveolar lung disease and\/or pulmonary vascular disease are suggested if indicated. "

  set   CLA1A    "\n- Cardiopulmonary disorder leading to a low stroke volume and wasted ventilation. Further studies to evaluate the possibility of pulmonary vascular disease or CHF are suggested if clinically indicated. "

  set   CLA2    "\n- Non-obstructive pulmonary disorder leading to gas exchange abnormalities. Further studies to evaluate the possibility of interstitial\/alveolar lung disease are suggested if clinically indicated. "

  set   CLA2A    "\n- Non-obstructive pulmonary disorder leading to wasted ventilation. Further studies to evaluate the possibility of pulmonary vascular disease or CHF are suggested if clinically indicated. "

  set   CLA2B    "\n- Evidence of gas exchange abnormalities. "

  set   CLA4    "\n- Alveolar hyperventilation without evidence of significant gas exchange abnormalities or lactic acidosis. This suggests anxiety or disordered breathing. Exercise training and\/or mild respiratory depressants might improve exercise capacity or the sensation dyspnea. "

  set   CLA4A    "\n- Although gas exchange abnormalities cannot be excluded, the findings suggest hyperventilation due to anxiety or disordered breathing. Further studies with blood gases may be appropriate if clinically indicated. "

  set   CLA5    "\n- Possibly significant cardiopulmonary disorder which is leading to a high ventilatory response to exercise.  Suggest further evaluation such as exercise with blood gases if clinically indicated. "

  set   CLA6    "\n- Wasted ventilation during exercise which may be leading to dyspnea and reduced exercise tolerance.  Suggest further evaluation such as exercise with blood gases if clinically indicated. "

  set   CLB1   "\n- There is a high oxygen cost relative to the external power output achieved. This suggests the possibility of metabolic abnormalities contributing to reduced exercise capacity. "

  set   CLB2   "\n- There is a low oxygen cost relative to the external power output. This suggests abnormalities of oxygen transport mechanisms. "

  set   BB1    "\n- There is a ventilatory limitation to exercise. This is abnormal. "

  set   CC1    "\n- Functionally normal exercise evaluation. "

  set   CC2    "\n- There is no obvious cardiovascular or pulmonary exercise limitation on this evaluation. "

  set   DD1    "\n- Exercise tolerance with supplemental oxygen improves. "

  set   DD2    "\n- With supplemental oxygen exercise tolerance does not improve significantly. "

  set   DD4    "This is associated with worsening of alveolar hypoventilation and "

  set   DD5    "This is associated with "

  set   DD6    "arterial oxygen desaturation "

  set   DD7    "no significant change in arterial saturation "

  set   DD8    "improvement in arterial saturation. "

  set   EE1    "significantly improved. "

  set   EE2    "improved as evidenced by the increased anaerobic threshold. "

  set   EE3    "not significantly different. "

  set   EE4    "significantly worse. "
