# Supplementary material for: Software for interpreting cardiopulmonary exercise tests
Source: BMC Pulm Med. 2007 Oct 23;7:15. doi: 10.1186/1471-2466-7-15 (PMC2121644; doi:10.1186/1471-2466-7-15)
Supplement: Additional file 3 — CPX. These are the program files required to run the program in Windows. [file 1471-2466-7-15-S3.zip › CPX/LICENSE.TXT]

                   License Agreement

    Preamble:

    The intent of this document is to state the conditions under which
    this program may be used  

    The program is run by software that is covered by other licenses:

    LICENSE AGREEMENT

    This software is owned by Robert M Ross M.D. (Hereafter called the "author")
    The following terms apply to all files associated with the software.
    
    The author hereby grants permission to use this software and its documentation
    for any purpose, provided that this notice is retained in all copies 
    (or modified copies) and that this notice is included verbatim
    in any distributions. No written agreement, license, or royalty
    fee is required for any of the authorized uses.  Modifications of 
    to this software are allowed but the software, or modified software, may not be sold 
    without the express written permission of the author.

    IN NO EVENT SHALL THE AUTHOR BE LIABLE TO ANY
    PARTY FOR DIRECT, INDIRECT, SPECIAL, INCIDENTAL, OR
    CONSEQUENTIAL DAMAGES ARISING OUT OF THE USE OF THIS SOFTWARE,
    ITS DOCUMENTATION, OR ANY DERIVATIVES THEREOF, EVEN IF THE
    AUTHOR HAS BEEN ADVISED OF THE POSSIBILITY OF SUCH DAMAGE.
    
    THE AUTHOR AND DISTRIBUTORS SPECIFICALLY DISCLAIM ANY
    WARRANTIES, INCLUDING, BUT NOT LIMITED TO, THE IMPLIED
    WARRANTIES OF MERCHANTABILITY, FITNESS FOR A PARTICULAR PURPOSE,
    AND NON-INFRINGEMENT.  THIS SOFTWARE IS PROVIDED ON AN "AS IS"
    BASIS, AND THE AUTHOR AND DISTRIBUTORS HAVE NO OBLIGATION TO
    PROVIDE MAINTENANCE, SUPPORT, UPDATES, ENHANCEMENTS, OR
    MODIFICATIONS.


    THIS SOFTWARE IS PROVIDED "AS IS" AND WITHOUT ANY EXPRESS OR
    IMPLIED WARRANTIES, INCLUDING, WITHOUT LIMITATION, THE IMPLIED
    WARRANTIES OF MERCHANTABILITY AND FITNESS FOR A PARTICULAR PURPOSE.

    THE USER TAKES ALL RESPONSIBILITY FOR THE PROGRAM'S OUTPUT 
    WHETHER OR NOT THERE ARE ANY DEFECTS IN THE SOFTWARE, ITS IMPLIMENTATION
    OR THE SCIENTIFIC BASIS BEHIND ITS DESIGN.
    ALTHOUGH THIS SOFTWARE MAY POTENTIALLY BE USED TO ASSIST IN PATIENT CARE
    IT IS EXPRESSLY STATED THAT A LICENSED PHYSICIAN MUST FIRST REVIEW THE
    OUTPUT AND MODIFY IT AS HE OR SHE DEEMS APPROPRIATE.
    
    GOVERNMENT USE: If you are acquiring this software on behalf of
    the U.S. government, the Government shall have only "Restricted
    Rights" in the software and related documentation as defined in
    the Federal Acquisition Regulations (FARs) in Clause 52.227.19
    (c) (2).  If you are acquiring the software on behalf of the
    Department of Defense, the software shall be classified as
    "Commercial Computer Software" and the Government shall have
    only "Restricted Rights" as defined in Clause 252.227-7013 (c)
    (1) of DFARs.  Notwithstanding the foregoing, the authors grant
    the U.S. Government and others acting in its behalf permission
    to use and distribute the software in accordance with the terms
    specified in this license.
