# Supplementary material for: Software for interpreting cardiopulmonary exercise tests
Source: BMC Pulm Med. 2007 Oct 23;7:15. doi: 10.1186/1471-2466-7-15 (PMC2121644; doi:10.1186/1471-2466-7-15)
Supplement: Additional file 3 — CPX. These are the program files required to run the program in Windows. [file 1471-2466-7-15-S3.zip › CPX/XINT_MACOS.app/Contents/Info.plist]

<?xml version="1.0" encoding="UTF-8"?>
<!DOCTYPE plist PUBLIC "-//Apple Computer//DTD PLIST 1.0//EN" "http://www.apple.com/DTDs/PropertyList-1.0.dtd">
<plist version="1.0">
<dict>
	<key>10.3.9</key>
	<string>LSMinimumSystemVersion</string>
	<key>CFBundleDevelopmentRegion</key>
	<string>English</string>
	<key>CFBundleDisplayName</key>
	<string>XINT_MACOS</string>
	<key>CFBundleExecutable</key>
	<string>XINT_MACOS</string>
	<key>CFBundleGetInfoString</key>
	<string>XINT_MACOS 1.0 Copyright 2007 Aaron</string>
	<key>CFBundleIconFile</key>
	<string>appIcon.icns</string>
	<key>CFBundleIdentifier</key>
	<string>org.aaron.XINT_MACOS</string>
	<key>CFBundleInfoDictionaryVersion</key>
	<string>6.0</string>
	<key>CFBundleName</key>
	<string>XINT_MACOS</string>
	<key>CFBundlePackageType</key>
	<string>APPL</string>
	<key>CFBundleShortVersionString</key>
	<string>1.0</string>
	<key>CFBundleSignature</key>
	<string>????</string>
	<key>CFBundleVersion</key>
	<string>1.0</string>
	<key>LSEnvironment</key>
	<dict>
		<key>APP_BUNDLER</key>
		<string>Platypus-3.2</string>
	</dict>
	<key>LSHasLocalizedDisplayName</key>
	<false/>
	<key>LSUIElement</key>
	<false/>
	<key>NSAppleScriptEnabled</key>
	<false/>
	<key>NSHumanReadableCopyright</key>
	<string>XINT_MACOS 1.0 Copyright 2007 Aaron</string>
	<key>NSMainNibFile</key>
	<string>MainMenu</string>
	<key>NSPrincipalClass</key>
	<string>NSApplication</string>
</dict>
</plist>
