# Supplementary material for: Software for interpreting cardiopulmonary exercise tests
Source: BMC Pulm Med. 2007 Oct 23;7:15. doi: 10.1186/1471-2466-7-15 (PMC2121644; doi:10.1186/1471-2466-7-15)
Supplement: Additional file 3 — CPX. These are the program files required to run the program in Windows. [file 1471-2466-7-15-S3.zip › CPX/XINT_MACOS.app/Contents/Resources/AppSettings.plist]

<?xml version="1.0" encoding="UTF-8"?>
<!DOCTYPE plist PUBLIC "-//Apple Computer//DTD PLIST 1.0//EN" "http://www.apple.com/DTDs/PropertyList-1.0.dtd">
<plist version="1.0">
<dict>
	<key>Creator</key>
	<string>Platypus-3.4</string>
	<key>EncryptAndChecksum</key>
	<false/>
	<key>IsDroppable</key>
	<false/>
	<key>OutputType</key>
	<string>None</string>
	<key>RemainRunningAfterCompletion</key>
	<false/>
	<key>RequiresAdminPrivileges</key>
	<false/>
	<key>ScriptInterpreter</key>
	<string>/bin/sh</string>
</dict>
</plist>
