# Supplementary material for: Software for interpreting cardiopulmonary exercise tests
Source: BMC Pulm Med. 2007 Oct 23;7:15. doi: 10.1186/1471-2466-7-15 (PMC2121644; doi:10.1186/1471-2466-7-15)
Supplement: Additional file 3 — CPX. These are the program files required to run the program in Windows. [file 1471-2466-7-15-S3.zip › CPX/XINT_MACOS.app/Contents/Resources/en.lproj/InfoPlist.strings]

CFBundleName = "XINT_MACOS";
CFBundleShortVersionString = "1.0";
CFBundleGetInfoString = "XINT_MACOS version 1.0 Copyright 2007 Aaron";
NSHumanReadableCopyright = "Copyright 2007 Aaron.";
