# Supplementary material for: Software for interpreting cardiopulmonary exercise tests
Source: BMC Pulm Med. 2007 Oct 23;7:15. doi: 10.1186/1471-2466-7-15 (PMC2121644; doi:10.1186/1471-2466-7-15)
Supplement: Additional file 3 — CPX. These are the program files required to run the program in Windows. [file 1471-2466-7-15-S3.zip › CPX/XINT_MACOS.app/Contents/Resources/en.lproj/MainMenu.nib/classes.nib]

{
    IBClasses = (
        {CLASS = FirstResponder; LANGUAGE = ObjC; SUPERCLASS = NSObject; }, 
        {
            ACTIONS = {cancel = id; }; 
            CLASS = ScriptExecController; 
            LANGUAGE = ObjC; 
            OUTLETS = {
                aboutMenuItem = id; 
                applicationMenu = id; 
                cancelButton = id; 
                hideMenuItem = id; 
                messageTextField = id; 
                progressBar = id; 
                progressWindow = id; 
                quitMenuItem = id; 
                textOutputCancelButton = id; 
                textOutputProgressIndicator = id; 
                textOutputTextField = id; 
                textOutputWindow = id; 
            }; 
            SUPERCLASS = NSObject; 
        }
    ); 
    IBVersion = 1; 
}
