# Supplementary material for: Software for interpreting cardiopulmonary exercise tests
Source: BMC Pulm Med. 2007 Oct 23;7:15. doi: 10.1186/1471-2466-7-15 (PMC2121644; doi:10.1186/1471-2466-7-15)
Supplement: Additional file 3 — CPX. These are the program files required to run the program in Windows. [file 1471-2466-7-15-S3.zip › CPX/XINT_MACOS.app/Contents/Resources/en.lproj/MainMenu.nib/info.nib]

<?xml version="1.0" encoding="UTF-8"?>
<!DOCTYPE plist PUBLIC "-//Apple Computer//DTD PLIST 1.0//EN" "http://www.apple.com/DTDs/PropertyList-1.0.dtd">
<plist version="1.0">
<dict>
	<key>IBDocumentLocation</key>
	<string>477 26 356 240 0 0 1280 832 </string>
	<key>IBEditorPositions</key>
	<dict>
		<key>29</key>
		<string>281 550 273 44 0 0 1280 832 </string>
	</dict>
	<key>IBFramework Version</key>
	<string>364.0</string>
	<key>IBOpenObjects</key>
	<array>
		<integer>29</integer>
	</array>
	<key>IBSystem Version</key>
	<string>7M34</string>
</dict>
</plist>
