# Supplementary material for: Software for interpreting cardiopulmonary exercise tests
Source: BMC Pulm Med. 2007 Oct 23;7:15. doi: 10.1186/1471-2466-7-15 (PMC2121644; doi:10.1186/1471-2466-7-15)
Supplement: Additional file 3 — CPX. These are the program files required to run the program in Windows. [file 1471-2466-7-15-S3.zip › CPX/XINTWEB.TXT]

PHYSIOLOGICAL CONCEPTS BEHIND XINT


This software is called XINT (exercise interpretation). It utilizes an integrative approach to interpreting cardiopulmonary exercise tests (CPET) as recommended in the ATS/ACCP statement on Cardiopulmonary exercise testing.  In the first section of the report created by XINT, the findings are presented in a tabular format, compared to normative data, much like the standard pulmonary function data formats that have been used for many years.  The program then discuses each pertinent CPET variable, summarizes key physiological findings and integrates them where appropriate into diagnostic and physiologic "clusters". The integrative system is somewhat similar to the "usual cardiopulmonary exercise response patterns" described in table 18 and figure 10 in the ATS/ACCP document.  Finally, XINT describes the degree of impairment that might be expected. The program does not present graphs trending the data because most modern CPET equipment provide this output and capture the data to create it.
In this section we will discuss the medical and physiologic concepts behind XINT. We provide few references, as they are well detailed in the ATS/ACCP joint statement on CPET. Further, the detailed logic underlying its interpretative strategies is too extensive to present here but can be read directly from the source code, using a simple text editor.  
XINT is written in Active State Tcl.  This language is provided free and is open source. We believe this platform will provide ease of dissemination and use of the program. XINT runs in both a Windows environment and on a Macintosh. The source code may be changed with a simple text editor and does not require compiling. This allows end-users to make modifications, if desired, with relative ease.


REQUIRED FIELDS 
As well as demographic information, XINT requires the following variables to create an interpretative report: Age, height, weight and sex; FEV1 and FVC; VO2 max (peak) in ml/kg/min or ml/min; Anaerobic Threshold in ml/kg/min or ml/min (if there was one); Maximum heart rate achieved; Ventilatory equivalent of oxygen (VE/VO2) at mid-exercise; Maximum tidal volume achieved and Maximum ventilation achieved. The Heart rate equivalent of oxygen (HR/VO2) is also required but will be estimated if it is not entered.  XINT will also evaluate many other variables such as blood gas data if entered.  Table 1 lists all optional and required variables for XINT and pertinent information related to each.


REFERENCE VALUES:
Table 2 lists the reference equations for selected variables used by the interpretation program. Constant predicted values are presented on the XINT data input screen or in the discussion of each variable. 

CPET VARIABLES ASSESSED 

MAXIMUM OXYGEN UPTAKE (VO2MAX or VO2PEAK): Maximum oxygen uptake (VO2max) is used as the gold standard determinant of overall cardiopulmonary/metabolic function. For the purposes of this paper we do not differentiate between VO2max and peak oxygen uptake (VO2peak). The XINT interpretation divides VO2max into functional categories not just based upon comparison to average values but also on the physiological requirements for normal activities of daily living.  A VO2max of 20 ml/kg/min, or about 60% of an average VO2max of 35 ml/kg/min, is used as a functionally limiting VO2 max. At this level or above, patients still have the ability to walk slowly for prolonged periods of time. A VO2max above 80%P is considered normal.
Obese patients tend to have a low VO2max when calculated on a weight basis, particularly when anti-gravity exercises such as the treadmill are utilized for CPET.  However, when adjusted to a normal weight or compared to the actual oxygen uptake achieved in ml/min, VO2max values in obese patients are more often closer to normal values and more representative of the patients' true health status. Unfortunately, using normal predicted values for VO2max in ml/min biases against light people, particularly when exercise is performed on a cycle ergometer, which is how most CPET's are done.  Therefore, XINT uses predicted normal values in ml/kg/min. However, if the patient has a Body Mass Index (BMI) above 40 and the VO2 max is lower than normal (< 80% predicted), the program adjusts the BMI to 30, and uses what the VO2max (in ml/kg/min) would be, based on this BMI, for the interpretation.  

MAXIMUM EXTERNAL POWER OUTPUT:
There is a relatively linear relationship between the degree of external power output, such as walking or cycle ergometry and oxygen uptake.  Although metabolic substrates, exercise protocol and the degree of anaerobiasis can affect the relationship slightly, reasonable estimates of VO2 based on external power output (WATTS) can be obtained. The equations used to estimate VO2 from external power output are given in Table 2. The normal slope of VO2 /WATTS is about 11 ml/beat. If the measured VO2max is not within 20% above or 25% below the calculated value, XINT assumes there is a quality control issue. However, if VO2max is significantly reduced and VO2/WATTS is also, a problem with oxygen delivery kinetics is suggested. 

RATE OF PERCEIVED EXERTION (RPE):
Rate of Perceived Exertion (RPE), also known as the Category Ratio (CR)-10 scale is a psycho-physiological scale that allows patients to document how difficult they perceive a physiological stress such as a CPET to be. When malingering or secondary gain issues can be excluded, RPE has been found to be a useful indicator of physiological stress and exercise limitation even when other limiting factors, such as reaching maximum predicted heart rate, do not occur. In general, patients stop exercise at ratings of 5-8 on the CR-10 scale. A value greater than 7 is commented on.

HEART RATE DURING EXERCISE:
The resting heart rate may be high due to anxiety or pathology. It may be low in people with a high VO2max or it may be low due to negative chronotropic agents or conduction abnormalities
The slope of heart rate response to exercise  (HR/VO2) represents an index of stroke volume. Under normal conditions the cardiac output increases about 5L/min for every increase of 1 L of VO2. Assuming a normal stroke volume of about 100 ml, the heart rate change would then be 50 beats / L VO2. 60 beats would represent a stroke volume of about 83ml. The slope should be measured in the mid portion of exercise, after the stroke volume becomes stable and before the HR/VO2 curve becomes nonlinear as it occasionally does near VO2max. Small, light people have smaller stroke volumes.  Although their heart rate response on a per kilogram body weight basis is similar to larger people (about 3.5 - 4 beats per ml/kg/min) the HR/VO2 slope will be high.  To correct for this, if the individual weighs less than 70 kg, XINT changes the predicted slope from 50 to (50 x 70/ weight (kg)). If the HR/VO2 is above 120%P it is assumed to be high, and if below 80%P, low. XINT also takes into account whether there is a reason for the heart rate response to exercise to be low such as beta-blockers or conduction abnormalities.
With normal exercise limitation, the heart rate tends to reach an individually determined maximum, which is not related to gender, height, weight, level-of-fitness or training but primarily related to age. If an individual is unfit or has a normal physiological response to exercise the heart rate tends to get to its maximum predicted. With significant cardiac disease heart rate may or may not reach maximum predicted depending upon the physiological factors that lead to exercise limitation. XINT reports the maximum heart rate achieved and, unless there is a reason for the heart rate response to be low, assumes it has reached maximum if it is greater than 85%P.

ANAEROBIC THRESHOLD
The anaerobic threshold (AT) indicates greater lactate production than metabolism leading to the onset of metabolic acidosis caused predominantly by the increased rate of rise of arterial lactate during exercise. This, in turn, leads to compensatory hyperventilation. That is, the anaerobic threshold indicates the onset of cardiovascular and/or metabolic strain and predicts exercise limitation due to these factors at about twice the VO2 where the anaerobic threshold occurs. In elite athletes the AT often occurs at a higher percentage, more like 60%, of their Vo2max. If there is another cause for significant exercise limitation, the AT might still occur at about 50% of what the VO2 max would be based on that patient's cardio-circulatory/metabolic capacity. However, because the individual will have a reduced VO2max, the AT will generally be higher than 50% of the actual VO2 max achieved. Therefore, if AT/VO2max is greater than 65% and the VO2max is low, the program assumes that there is not a cardio-circulatory/metabolic limitation but that other factors are playing a limiting role.
XINT accepts that there is an AT if one is entered. If not, in the data discussion section, it will look at the respiratory exchange ratio (R) and drop in bicarbonate (if available) in the assessment of cardio-circulatory/metabolic function.

BLOOD PRESSURE
At rest, Blood pressure is recommended be below 140/90. If it is elevated this may be indicative of cardiac disease. With exercise, diastolic blood pressure generally does not increase above about 90-95 mmHg. Systolic blood pressure increases relatively linearly at about 3mmHg per ml/kg/min, reaching a maximum of about 220 mmHg with a maximal cardiovascular effort. A lower than normal response, or a fall during exercise, may indicate significant cardiac disease. The program comments if the systolic BP increases less than 2mmHg per ml/kg/min. 

EKG
EKG monitoring is an important aspect of CPET.  A CPET is also a cardiac stress test.
XINT allows certain general statements about the resting and exercise EKG to be made and then refers to a formal report if there is one available.

SPIROMETRY 
Spirometry is analyzed for significant pathology that might be expected to lead to exercise limitation. Therefore, minimal obstruction or restriction is not commented on. Similarly, if there is significant airflow obstruction XINT does not comment on whether there might be superimposed restriction. An FEV1/FVC ratio less than 70% is considered obstruction and less than 62% considered significant obstruction. An FVC less than 75% P without obstruction is considered restriction. CPET's are also useful in the evaluation of exercise-induced asthma or worsening of airflow obstruction with exercise. If the post-exercise FEV1/FVC ratio drops by 4 or more and is less than 72%, XINT comments on this as well.

VENTILATION DURING EXERCISE
Many patients are anxious at the start of a CPET and tend to hyperventilate. If resting ventilation is greater than 12L/min, it is assumed to be elevated at rest. Under aerobic conditions, with a normal dead space tidal volume ratio (VD/VT), there is approximately 25 liters of ventilation required for every liter increase of VO2. This value represents the nadir in the VE/VO2 vs. VO2 curve. High VE/VO2's indicate increased dead space (that is, gas exchange abnormalities) and/or alveolar hyperventilation. A low VE/VO2 is rarely seen except with alveolar hypoventilation. Normal is considered between 22 and 32 for interpretation purposes. 
Tidal volume usually reaches about 60-65% of FVC relatively early in exercise. It then stays constant thereafter. Since the total ventilatory requirements (VE) are based on VO2 and gas exchange efficiency (VD/VT), the Respiratory rate then becomes VE/((.6-.65) * FVC). Sometimes people who are anxious, particularly if exercise is sub-maximal, may breathe shallowly. That is, less than 60% of their FVC.
Except perhaps in the most elite athletes, the required ventilation for maximum exercise is less than the maximum ventilation available and there is a ventilatory reserve. However, with severe respiratory pathology, ventilation may become limiting, leading to a reduced VO2 max. If the maximum ventilation achieved is 95%P or greater, there is considered to be a ventilatory limitation to exercise. If the maximum ventilation achieved is above 85%P, ventilatory reserve is considered to be significantly diminished.

BLOOD GAS RELATED CALCULATIONS
CPET's are often done with or without blood gases. When blood gases are not available, often digital oxygen saturations (O2sat) are and sometimes, an estimate of PaCO2 may also be available. XINT is equipped to handle various combinations. The confidence of statements is based on the quantity and quality of the data.

ACID-BASE
To assess acid-base the program calculates the hydrogen ion concentration (H+) in nanomoles.
The formula is H+ = 24.5*(PaCO2 mmHg/HCO3 mg%). 40 nanomoles of H+ is a pH of 7.4, 32 nanomoles is a pH of 7.5 and 48 nanomoles is a pH of 7.3. Based on the H+, PaCO2 and bicarbonate (HCO3), various acid-base statements are made.
At maximum exercise, under normal conditions, there is alveolar hyperventilation and significant lactic acidosis. Under acute conditions each mmHg of PaCO2 drop leads to about a 0.1 mg% drop in HCO3. Since PaCO2 rarely drops to less than 30-35mmHg during exercise, only about 1mg% drop in HCO3 might be expected without lactic acidosis. Blood pH, under normal conditions drops to about 7.25 to7.35. Under these conditions HCO3 would drop to about 18 to 20 mg% from a normal value of 24 to 25 mg%. XINT uses a drop in HCO3 of 3.5 or greater as evidence of lactic acidosis and greater than 2 mg% as mild lactic acidosis.

GAS EXCHANGE AND ALVEOLAR VENTILATION
At rest, PaCO2 varies little from its normal value of 40 mmHg. Since it is regulated through ventilation, a low resting PaCO2 is often seen in CPET due to anxiety.  Elevated PaCO2 values generally represent pulmonary pathology with markedly reduced ventilatory capacity.  The normal Alveolar-arterial PO2 difference ((A-a) O2 difference) is approximately 10-15 mmHg at rest, but many pulmonary abnormalities contribute to its widening.  However, until the PaO2 drops below 60 (O2 saturation below 90%) such changes may be diagnostically useful but are physiologically inconsequential.  Similarly, if the (A-a) O2 difference is wider than normal due to alveolar hyperventilation, leading to an elevated PAO2 and normal PaO2, there is no significant abnormality of gas exchange.  Delimiting interpretation values for PaCO2 are 35mmHg and 45mmHg and for hypoxia an (A-a) O2 difference greater than 25 and a PaO2 less than 85. O2sat at rest is invariably above 90% except with severe pulmonary disease or at high altitude.
CPET is extremely useful in evaluating gas exchange, or the matching of pulmonary ventilation and pulmonary perfusion.  At rest, anatomical dead space occupies a relatively large proportion of the tidal volume, so it is more difficult to assess areas of high V/Q (dead space or VD/VT) because VD/VT is high in everyone. Further, since even in the setting of disease, mixed venous oxygen content is close to arterial oxygen content at rest, small abnormalities of gas exchange leading to areas of low V/Q (shunt) will also be difficult to detect. Normally, there is exquisite matching of ventilation and perfusion in all areas of the lung, even during exercise when ventilation and perfusion are markedly increased above resting levels.  However, in contrast to the patient at rest, small abnormalities of gas exchange leading to increased dead space can often be detected during exercise due to the significant increase in tidal volume, which minimizes the effect of anatomical dead space on VD/VT.  Areas of shunt (low V/Q) are also easier to detect during exercise due to the amplifying effect of a lowered SvO2, which occurs because of increased oxygen extraction by the tissues.  Virtually any pulmonary parenchymal disorder (alveolar, interstitial, small airway or vascular) will lead to a less than optimal distribution of V/Q ratios. This can be detected during CPET by finding increased dead space (VD/VT) or increased shunt manifested by a widened (A-a) O2 difference and arterial desaturation. Unfortunately, the magnitude and proportions of dead space and shunt lack the sensitivity and specificity required to diagnose specific diseases (2). However, pulmonary vascular disease and, to a lesser extent, congestive heart failure selectively lead to a high dead space (VD/VT), while interstitial pulmonary fibrosis generally results in a significant shunt with or without increased VD/VT.  As previously discussed, dead space is high in everyone during tidal breathing, so cannot be reliably evaluated during at low levels of exercise where ventilation is low. 
If VD/VT at maximum exercise is greater than 0.3 and VE is 20 L/min or more, it is assumed there are increased areas of high V/Q or dead space. If the exercise (A-a) O2 difference drops by 10mmHg or more compared to rest and the exercise PaO2 is 60 mmHg or less, or the arterial O2sat during exercise drops 4% or more from resting values and is less than 90%, it is assumed there are increased areas of shunt (low V/Q).

 
DATA DISCUSSION
After analyzing the CPET variables discussed above, XINT then integrates the different parameters to arrive at clinically useful interpretations of pulmonary and cardiovascular status, exercise capacity, overall fitness and degree of impairment.  The program first discusses maximum oxygen uptake compared to average values for age and gender.  Less than 80% predicted is considered abnormal. Next, it reviews why the test was terminated. It then reports any pertinent EKG findings. Subsequently, key physiological points or diagnostic clusters associated with obstructive pulmonary disorders or non-obstructive cardio-pulmonary disorders are commented on. Lastly, XINT estimates impairment if exercise capacity is diminished. 

KEY POINTS AND DIAGNOSTIC CLUSTERS ASSOCIATED WITH SIGNIFICANT AIRFLOW OBSTRUCTION
In this section abnormalities related to obstructive airways diseases are discussed. Exercise may induce asthma or significant worsening of airflow obstruction. Patients with airflow obstruction may terminate exercise due to lack of ventilatory reserve. However, they may also terminate exercise in association with airflow obstruction due to many other factors. These include increased work-of breathing due to mechanical changes in the lung, alveolar hypoventilation and gas exchange abnormalities, which increase the ventilatory requirements for any required VO2. Any of these abnormalities can contribute to dyspnea and reduced exercise capacity. These factors can also potentially increase the cardiac output requirements for any level of VO2 (3). Often, there is also deconditioning and muscle metabolic abnormalities associated with obstructive lung diseases. This combination of a higher cardiac requirement, a lower stroke volume and reduced ability to consume oxygen in the tissues often leads to a high heart rate response to exercise, sometimes even reaching maximum predicted, and an anaerobic threshold with lactic acidosis. These abnormalities, in turn, also contribute to exercise limitation.
 XINT comments on exercise-induced asthma if present. Airflow obstruction is assumed if the FEV1/FVC ratio is 68% or less. The factors the program then looks at are as follows:
- If the FEV1/FVC ratio is 68% or less and the FEV1 is 50% or less predicted there is physiologically significant airflow obstruction.
- If the FEV1/FVC ratio is 68% or less and the FEV1 is greater than 50% predicted there is mild-to-moderate airflow obstruction.
- If the exercise (A-a) O2 difference is 30 mmHg or greater or the exercise arterial oxygen saturation is less than 90% and drops 4 or more from rest there is exercise hypoxemia.
- If the PaCO2 is greater than 45mmHg there is alveolar hypoventilation.
Depending on the findings, the program will state that there is airflow obstruction, or severe airflow obstruction, with or without hypoxemia and/or alveolar hypoventilation. It will also comment on the change in hypoxemia and alveolar ventilation from rest to maximal exercise.
 

KEY POINTS AND DIAGNOSTIC CLUSTERS ASSOCIATED WITH NON- AIRFLOW-OBSTRUCTIVE CARDIOPULMONARY DISORDERS
In this section XINT looks at physiological abnormalities associated with non-obstructive cardiopulmonary disorders. An FEV1/FVC ratio above 68% is chosen as the cut-off because this represents only minimal-to-mild airflow obstruction at which level there should not be a major reduction in exercise capacity without other pathology. Due to the complexity of factors leading to reduced exercise tolerance, if exercise capacity is 70% P or greater, no specific concluding comments are made for non-obstructive disorders. The abnormal physiological findings are reviewed in the discussion of the CPET variables. Further, 70%P is chosen because, for a middle-aged adult, this would represent a VO2max of about 20ml/kg/min. Assuming that exercise at half VO2max can be performed without fatigue for prolonged periods of time, an individual with this VO2max would be able to walk at about 2.5-3 mph, or a comfortable walk. That is, he or she would not be clinically significantly exercise limited.
 Similar to diseases associated with airflow obstruction, cardiopulmonary disorders associated with non-obstruction can lead to reduced exercise capacity through mechanical and gas exchange abnormalities leading to increased work-of-breathing, increased work-of-the-heart and/or metabolic abnormalities. The physiological abnormalities evaluated are: 
- If the exercise arterial oxygen saturation is less than 90% and drops 4 or more from rest there is hypoxemia (shunt).
- If VD/VT at maximum exercise is 0.3 or greater and ventilation at maximum exercise is greater than 20 L/min there is increased dead space
- A low stroke volume is assessed based on a review of maximum heart rate achieved, heart rate slope (HR/VO2), drop in HCO3 and whether there is an AT.
An isolated low stroke volume with low exercise capacity and no gas exchange abnormalities or significant lung disease suggests left ventricular disorders including unfitness. If there is a significant increase in dead space only (VD/VT) associated with a reduced stroke volume and low exercise capacity, congestive heart failure or pulmonary vascular abnormalities with right heart disease are suggested. If there is increased "shunt", with or without increased dead space, interstitial/pulmonary parenchymal disorders are suggested which may, or may not, be associated with heart disease depending on the assessment of stroke volume.

MISCELLANEOUS STATEMENTS
- If the maximum ventilation achieved is 95% of predicted or greater and VO2max is not above normal then there is a ventilatory limitation to exercise
- If there is a significantly low VO2max and a low oxygen cost relative to the external power output (VO2/WATTS) then there may be abnormalities of oxygen transport.
- If there is a significantly low VO2max and evidence of lactic acidosis and a low VO2/WATTS then there may be acute cardiac failure.
-  If there is a high ventilatory response to exercise with no gas exchange abnormalities and no cardio-circulatory limitation, this suggests the possibility of anxiety.
- If VO2max is reduced but there is no clear-cut limiting factor and no significant physiological abnormalities then there is no obvious cardiovascular or pulmonary limitation.
- If VO2max is 85% predicted or greater and there is a normal cardio-circulatory limitation to exercise then it is a functionally normal CPET.

IMPAIRMENT
An estimate of the patient's impairment is given if VO2 max is less than 80% predicted and there is evidence of a cardiovascular or ventilatory limitation.  This is because only with significant exercise intolerance would a person be limited performing normal activities. If there is no clear-cut limitation, the program does not comment on impairment because the CPET may have been sub-maximal or terminated by the observer. The patient's level of impairment is presented in MET's (1 MET = 3.5ml/kg/min). This unit is commonly used in work physiology. The working MET level for the patient is the lower of the patient's anaerobic threshold or 50% of VO2 max if there is a ventilatory limitation. Various studies have shown that this level of exercise can be sustained for prolonged periods (4).

CONCLUSIONS:
    XINT is a substantial beginning to computerized interpretation of Cardiopulmonary Exercise Testing. We have found the interpretations to be consistently useful and meaningful.  However, it should be noted that program output is dependent on the quality of data collection and the human determination of various critical CPET variables as well as the normative data chosen. XINT should not be used without oversight by a physician knowledgeable in CPET and its interpretation.  However, the program can make the interpreter's job simpler and can provide a uniform, professional-looking report for the patient chart. 

 


Acknowledgements
We would like to thank Randall Martin, Bruce Anderson and Tai Law for their assistance with software design and programming. 

REFERENCES
1 American Thoracic Society; American College of Chest Physicians, ATS/ACCP Statement on cardiopulmonary exercise testing. Am J Respir Crit Care Med 2003; 167(2):211-277
2 West JB, Wagner PD, Pulmonary gas exchange. Am J Respir Crit Care Med 1998; 157: S82-S87
3 Ross RM, ATS/ACCP statement on cardiopulmonary exercise testing. Am J Respir Crit Care Med 2003; 167(10):1451
4 American Thoracic Society, Evaluation of Impairment/Disability secondary to respiratory disorders. Am Rev Respir Dis 1986; 134:1205-1209
5  Knudson RJ, Lebowitz MD, Holberg CJ, Burrows B, Changes in the normal maximal expiratory flow-volume curve with growth and aging. Am Rev Respir Dis 1983;127:725-734 
6 Ross RM, Jackson AS, Development and validation of total work equations for estimating the energy cost of treadmill walking. J Cardiopulm Rehabil 1986; 6:185-192
7  Astrand I, Aerobic work capacity in men and women with special reference to age. Acta Physiol Scand 1960; 49( Suppl 169): 1-92
8 Pollock ML, Schmidt DH, Jackson AS, Measurement of cardiorespiratory fitness and body composition in the clinical setting. ComprTher 1989; 9: 12-27
 


Variable
Description
Variable
Description
Demographic Information
firstName
Patient's first name
lastName
Patient's last name
patId
Patient's identification number
tDate
Date of test
age
Age in years
sex
Male or female
height
Height in inches
weight
Weight in pounds
baroPr
Barometric pressure (mmHg)
exTimeMin
Exercise time  (minutes)
exTimeSec
Exercise time  (seconds)
termReason
Reason for terminating the CPET
termBy
Terminated by the patient or the observer
doc
Doctor's name
lowHrResp
Heart rate response low?  (y/n)
pcntBf
Body mass index (BMI)
Spirometry Variables
preFev1
FEV1 before exercise
preFvc
FVC before exercise
preFev1Fvc
FEV1/FVC before exercise
preMvv
Maximum voluntary ventilation before exercise (MVV)
Physiological Variables
maxVo2Kg
Maximum (or peak) oxygen uptake (ml/kg/min)
maxVo2M1
Maximum (or peak) oxygen uptake (ml/min)
maxPMph
Maximum treadmill speed (mph)
maxPE1ev
Elevation of treadmill (%)
maxR
Respiratory exchange ratio (R) at maximum exercise
atKg
Anaerobic threshold (AT)  (ml/kg/min)
atM1
Anaerobic threshold (AT)  (ml/min)
maxP
Maximum power output (watts)
wattsVo2
Slope of VO2 (ml)/power(watts)
maxHr
Maximum heart rate obtained during CPET
hrVo2
Slope of heart rate/VO2(L) mid-exercise 
restHr
Resting heart rate
restSBp
Resting systolic blood pressure 
restDBp
Resting diastolic blood pressure 
exSBp
Maximum exercise systolic blood pressure 
exDBp
Maximum exercise diastolic blood pressure 
midVeVo2
VE/VO2 at mid exercise
maxVeVo2
VE/VO2 at maximum exercise
midVeVCo2
VE/VCO2 at mid exercise
maxVeVCo2
VE/VCO2 at maximum exercise
maxTv
Tidal volume at maximum exercise
restVe
Ventilation (VE) at rest
maxVe
Ventilation at maximum exercise
breatheRsrv
Breathing reserve
rraPac02
Arterial PCO2 before exercise
rraPa02
Arterial PO2 before exercise
rraHco3
Bicarbonate (HCO3) before exercise
rraO2Sat
02 saturation before exercise
exPaCo2
Arterial PCO2 at maximum exercise
exPa02
Arterial PO2 at maximum exercise
exHco3
Bicarbonate (HCO3) at maximum exercise
ex02Sat
O2 saturation at maximum exercise
maxAa
(A-a) O2 difference at maximum exercise
maxVdVt
VD/VT at maximum exercise


                                       TABLE # 1   XINT VARIABLES

Note:       In the source code, variables with a "p" in them indicate predicted values and    variables with "pp" in them indicate percent of predicted values.


TABLE 2. REFERENCE EQUATIONS USED FOR INTERPRETATION

SPIROMETRY (5)
FEV1   Male: (0.132 x height (cm)) - (0.027 x age (yr)) - 4.20
             Female: (0.069 x height (cm)) - (0.021 x age(yr)) - 0.794
FVC     Male: (0.165 x height (cm)) - 0.029 x age (yrs)) - 5.45
             Female: (0.094 x height (cm)0 - 0.022 x age) - 1.774

ESTIMATING VO2 FROM EXTERNAL POWER OUTPUT
Treadmill (walking) (6): 
VO2max (ml/kg/min) = maximum speed (Mph) * (262.5 + 17.5 * elevation)/60  
Cycle ergometer:
VO2 max (ml/min) = maximum Watts * 11 + 300 

ESTIMATED HEART RATE-VO2 SLOPE (HR/VO2) IF NOT ENTERED (7)
Male: (maxHR - 63) / maxVo2M1/1000    
Female: (maxHR - 73) / maxvo2M1/1000

MAXIMUM VENTILATION
MVV if entered, else FEV1 x 35

MAXIMUM HEART RATE 
202 - (0.72 x Age (yr))         

MAXIMUM PREDICTED OXYGEN UPTAKE (ML/KG/MIN) (8)
Male: 43.2 - (0.255 x age)
Female: 42.3 - (0.33 x age) 
